# Supplementary material for: Potential Drug Dose‐Specific Adverse Three‐Drug Combinations: A US Insurance Claims Data‐Based Study
Source: Pharmacoepidemiol Drug Saf. 2025 Aug 17;34(9):e70199. doi: 10.1002/pds.70199 (PMC12358767; doi:10.1002/pds.70199)
Supplement: Supplementary file 2 — Table S1: drugs in the tested three‐drug combinations. Table S2: Signals of adverse three‐drug combinations. High level: dose > Cutoff; Low level: 0 < dose ≤ Cutoff; OR: odds ratio compared with no exposure; P: p value for testing a significant risk reduction compared with the highest dose under z‐test; 222: doses of all three drugs at the highest level; 122/212/221: reducing dose of Drug_1/Drug_2/Drug_3 to low level; 112/121/211: reducing doses of Drug_1 and Drug 2/Drug_1 and Drug_3/Drug_2 and Drug_3 to low level; 022/202/220: discontinue of Drug_1/Drug_2/Drug_3; 111: reducing doses of all three drugs to low level. [file PDS-34-e70199-s002.xlsx]

## Sheet: Table S1
Table S1. drugs in the tested three-drug combinations.
Acute kideney injury: acetaminophen, albuterol, allopurinol, alprazolam, amiodarone, amitriptyline, amlodipine, amoxicillin, apixaban, atenolol, atorvastatin, azithromycin, baclofen, benazepril, budesonide, bupropion, carbidopa, carvedilol, celecoxib, cephalexin, chlorthalidone, ciprofloxacin, citalopram, clonazepam, clonidine, clopidogrel, codeine, cyclobenzaprine, diclofenac, digoxin, diltiazem…
Acute myocardial infarction: acetaminophen, albuterol, allopurinol, amlodipine, apixaban, atenolol, atorvastatin, benazepril, budesonide, carvedilol, clonidine, clopidogrel, digoxin, fenofibrate, finasteride, fluticasone, formoterol, furosemide, gabapentin, glimepiride, glipizide, hydralazine, hydrochlorothiazide, hydrocodone, insulin, ipratropium, isosorbide, levothyroxine, lisinopril, losartan,…
Gastrointestinal bleeding: acetaminophen, allopurinol, amlodipine, apixaban, atorvastatin, bupropion, carvedilol, ciprofloxacin, citalopram, clopidogrel, digoxin, diltiazem, duloxetine, fluoxetine, fluticasone, furosemide, gabapentin, glipizide, hydrochlorothiazide, hydrocodone, ibuprofen, insulin, isosorbide, levothyroxine, lisinopril, lorazepam, losartan, meloxicam, metformin, metoprolol, napro…
Hypoglycemia: acetaminophen, amlodipine, atorvastatin, carvedilol, clopidogrel, furosemide, gabapentin, glimepiride, glipizide, hydrochlorothiazide, hydrocodone, insulin, levothyroxine, lisinopril, losartan, metformin, metoprolol, omeprazole, oxycodone, pantoprazole, simvastatin
opioid-related adverse drug event: acetaminophen, albuterol, allopurinol, alprazolam, amitriptyline, amlodipine, amoxicillin, atenolol, atorvastatin, azithromycin, baclofen, benazepril, budesonide, bupropion, carisoprodol, carvedilol, celecoxib, cephalexin, ciprofloxacin, citalopram, clonazepam, clopidogrel, codeine, cyclobenzaprine, diazepam, diltiazem, duloxetine, escitalopram, esomeprazole, fe…

## Sheet: Table S2
Table S2. Signals of adverse three-drug combinations. High level: dose > Cutoff; Low level: 0 < dose ≤ Cutoff; OR: odds ratio compared with no exposure; P: p value for testing a significant risk reduction compared with the highest dose under z-test; 222: doses of all three drugs at the highest level; 122/212/221: reducing dose of Drug_1/Drug_2/Drug_3 to low level; 112/121/211: reducing doses of D…
Adverse drug event	Drug_1	Drug_1 Cutoff	Drug_2	Drug_2 Cutoff	Drug_3	Drug_3 Cutoff	OR_222	OR_122	P_122	OR_212	P_212	OR_221	P_221	OR_022	P_022	OR_202	P_202	OR_220	P_220	OR_112	P_112	OR_121	P_121	OR_211	P_211	OR_111	P_111
acute kidney injury	ACETAMINOPHEN	1300 MG	ALBUTEROL	10 MG	HYDROCODONE	30 MG	1.62	1.94	0.78	1.45	0.10	1.76	0.75	2.32	0.78	1.31	0.10	1.91	0.75	1.6	0.48	1.79	0.71	1.55	0.39	1.5	0.33
acute kidney injury	ACETAMINOPHEN	1300 MG	ALLOPURINOL	200 MG	AMLODIPINE	5 MG	2.33	2.13	0.12	1.97	0.01	2.29	0.41	1.95	0.12	1.66	0.01	2.26	0.41	1.78	0.01	2.09	0.16	1.87	0.02	1.67	<0.01
acute kidney injury	ACETAMINOPHEN	1300 MG	ALLOPURINOL	200 MG	FUROSEMIDE	40 MG	2.96	3.17	0.84	2.92	0.41	2.57	0.03	3.4	0.84	2.88	0.41	2.23	0.03	2.99	0.53	2.49	0.04	2.27	<0.01	2.13	<0.01
acute kidney injury	ACETAMINOPHEN	1300 MG	ALLOPURINOL	200 MG	GABAPENTIN	900 MG	2.08	2.06	0.46	1.92	0.16	2.16	0.68	2.04	0.46	1.78	0.16	2.25	0.68	1.85	0.17	2.05	0.46	1.84	0.15	1.69	0.07
acute kidney injury	ACETAMINOPHEN	1300 MG	ALLOPURINOL	200 MG	HYDROCHLOROTHIAZIDE	25 MG	2.64	2.39	0.17	2.8	0.73	2.45	0.24	2.17	0.17	2.97	0.73	2.28	0.24	2.42	0.27	2.23	0.13	2.22	0.12	1.94	0.03
acute kidney injury	ACETAMINOPHEN	1300 MG	ALLOPURINOL	200 MG	HYDROCODONE	30 MG	2.35	2.09	0.20	1.74	<0.01	2.18	0.13	1.85	0.20	1.29	<0.01	2.02	0.13	1.66	<0.01	2	0.07	1.73	<0.01	1.59	<0.01
acute kidney injury	ACETAMINOPHEN	1300 MG	ALLOPURINOL	200 MG	LISINOPRIL	20 MG	3.25	2.87	0.05	2.91	0.07	2.68	0.01	2.54	0.05	2.6	0.07	2.2	0.01	2.5	0.01	2.41	<0.01	2.24	<0.01	1.96	<0.01
acute kidney injury	ACETAMINOPHEN	1300 MG	ALLOPURINOL	200 MG	METOPROLOL	50 MG	2.19	2.1	0.28	1.82	<0.01	2.24	0.60	2.01	0.28	1.51	<0.01	2.28	0.60	1.72	0.01	2.08	0.30	1.81	0.04	1.64	0.01
acute kidney injury	ACETAMINOPHEN	1300 MG	ALLOPURINOL	200 MG	OXYCODONE	40 MG	1.94	2.38	0.96	1.75	0.09	2.08	0.79	2.92	0.96	1.58	0.09	2.23	0.79	2	0.59	2.19	0.83	1.74	0.18	1.75	0.22
acute kidney injury	ACETAMINOPHEN	1300 MG	AMITRIPTYLINE	50 MG	HYDROCODONE	30 MG	1.62	1.95	0.80	1.46	0.08	1.88	0.91	2.35	0.80	1.31	0.08	2.19	0.91	1.6	0.48	1.92	0.83	1.61	0.47	1.55	0.40
acute kidney injury	ACETAMINOPHEN	1300 MG	AMLODIPINE	5 MG	ATENOLOL	50 MG	2.02	1.76	0.04	1.96	0.34	1.83	0.09	1.53	0.04	1.89	0.34	1.65	0.09	1.67	0.04	1.61	0.02	1.73	0.08	1.49	0.01
acute kidney injury	ACETAMINOPHEN	1300 MG	AMLODIPINE	5 MG	BENAZEPRIL	20 MG	1.8	1.52	<0.01	1.76	0.40	1.72	0.24	1.29	<0.01	1.72	0.40	1.64	0.24	1.53	0.05	1.5	0.02	1.64	0.17	1.43	0.02
acute kidney injury	ACETAMINOPHEN	1300 MG	AMLODIPINE	5 MG	CARVEDILOL	25 MG	1.64	1.68	0.66	1.9	0.98	1.67	0.63	1.73	0.66	2.21	0.98	1.71	0.63	1.82	0.87	1.59	0.39	1.72	0.70	1.56	0.34
acute kidney injury	ACETAMINOPHEN	1300 MG	AMLODIPINE	5 MG	CODEINE	120 MG	1.95	1.93	0.48	1.65	0.01	1.78	0.08	1.91	0.48	1.4	0.01	1.62	0.08	1.67	0.15	1.68	0.16	1.58	0.02	1.48	0.02
acute kidney injury	ACETAMINOPHEN	1300 MG	AMLODIPINE	5 MG	FUROSEMIDE	40 MG	3.29	3.12	0.18	3.08	0.13	2.34	<0.01	2.95	0.18	2.88	0.13	1.66	<0.01	2.98	0.12	2.15	<0.01	2.17	<0.01	1.99	<0.01
acute kidney injury	ACETAMINOPHEN	1300 MG	AMLODIPINE	5 MG	GABAPENTIN	900 MG	1.95	1.8	0.08	1.87	0.24	1.79	0.06	1.66	0.08	1.8	0.24	1.65	0.06	1.75	0.09	1.64	0.01	1.68	0.03	1.52	<0.01
acute kidney injury	ACETAMINOPHEN	1300 MG	AMLODIPINE	5 MG	GLIPIZIDE	10 MG	2.16	1.89	0.07	2.14	0.48	1.89	0.06	1.66	0.07	2.13	0.48	1.66	0.06	1.85	0.11	1.68	0.02	1.81	0.08	1.57	0.01
acute kidney injury	ACETAMINOPHEN	1300 MG	AMLODIPINE	5 MG	HYDROCHLOROTHIAZIDE	25 MG	2.89	2.37	<0.01	2.94	0.62	2.16	<0.01	1.94	<0.01	3	0.62	1.62	<0.01	2.43	0.02	1.87	<0.01	2.1	<0.01	1.79	<0.01
acute kidney injury	ACETAMINOPHEN	1300 MG	AMLODIPINE	5 MG	HYDROCODONE	30 MG	1.64	1.46	0.07	1.47	<0.01	1.66	0.62	1.3	0.07	1.31	<0.01	1.68	0.62	1.41	0.01	1.48	0.05	1.52	0.04	1.38	<0.01
acute kidney injury	ACETAMINOPHEN	1300 MG	AMLODIPINE	5 MG	INSULIN	48.39 UNIT	2.01	2.06	0.67	2.08	0.70	1.85	0.05	2.11	0.67	2.14	0.70	1.69	0.05	2.01	0.49	1.75	0.04	1.8	0.07	1.64	0.01
acute kidney injury	ACETAMINOPHEN	1300 MG	AMLODIPINE	5 MG	LISINOPRIL	20 MG	2.28	2.03	<0.01	2.53	0.99	1.97	<0.01	1.81	<0.01	2.81	0.99	1.7	<0.01	2.17	0.21	1.76	<0.01	1.96	0.01	1.7	<0.01
acute kidney injury	ACETAMINOPHEN	1300 MG	AMLODIPINE	5 MG	LOSARTAN	100 MG	1.53	1.45	0.27	1.68	0.83	1.61	0.71	1.37	0.27	1.84	0.83	1.69	0.71	1.5	0.43	1.48	0.39	1.61	0.65	1.42	0.30
acute kidney injury	ACETAMINOPHEN	1300 MG	AMLODIPINE	5 MG	METOPROLOL	50 MG	1.76	1.67	0.09	1.63	0.04	1.73	0.32	1.58	0.09	1.51	0.04	1.69	0.32	1.53	0.01	1.58	0.03	1.6	0.05	1.43	<0.01
acute kidney injury	ACETAMINOPHEN	1300 MG	AMLODIPINE	5 MG	OXYCODONE	40 MG	1.96	1.99	0.58	1.75	0.01	1.77	0.02	2.01	0.58	1.57	0.01	1.59	0.02	1.83	0.17	1.7	0.03	1.61	<0.01	1.55	<0.01
acute kidney injury	ACETAMINOPHEN	1300 MG	AMLODIPINE	5 MG	TRAMADOL	187.5 MG	1.79	1.67	0.15	1.59	0.04	1.72	0.27	1.55	0.15	1.41	0.04	1.65	0.27	1.5	0.03	1.57	0.08	1.56	0.07	1.41	0.01
acute kidney injury	ACETAMINOPHEN	1300 MG	ATENOLOL	50 MG	FUROSEMIDE	40 MG	2.71	3.07	0.88	2.79	0.62	2.28	0.05	3.47	0.88	2.87	0.62	1.92	0.05	2.94	0.71	2.19	0.08	2.14	0.05	2	0.04
acute kidney injury	ACETAMINOPHEN	1300 MG	ATENOLOL	50 MG	GABAPENTIN	900 MG	2.97	2.28	0.01	2.27	<0.01	2.29	0.01	1.74	0.01	1.73	<0.01	1.76	0.01	1.94	<0.01	1.86	<0.01	1.88	<0.01	1.61	<0.01
acute kidney injury	ACETAMINOPHEN	1300 MG	ATENOLOL	50 MG	HYDROCHLOROTHIAZIDE	25 MG	3.2	2.53	0.02	3.04	0.32	2.42	0.01	2	0.02	2.89	0.32	1.82	0.01	2.47	0.05	1.98	<0.01	2.19	0.01	1.82	<0.01
acute kidney injury	ACETAMINOPHEN	1300 MG	ATENOLOL	50 MG	HYDROCODONE	30 MG	1.79	2.26	0.92	1.52	<0.01	1.76	0.42	2.87	0.92	1.3	<0.01	1.73	0.42	1.72	0.38	1.85	0.60	1.55	0.05	1.52	0.07
acute kidney injury	ACETAMINOPHEN	1300 MG	ATENOLOL	50 MG	LISINOPRIL	20 MG	2.68	2.27	0.02	2.64	0.42	2.24	0.02	1.92	0.02	2.6	0.42	1.86	0.02	2.22	0.05	1.88	<0.01	2.05	0.01	1.73	<0.01
acute kidney injury	ACETAMINOPHEN	1300 MG	ATENOLOL	50 MG	OXYCODONE	40 MG	2.17	2.3	0.67	1.84	0.04	1.97	0.17	2.44	0.67	1.56	0.04	1.79	0.17	1.95	0.24	1.88	0.17	1.69	0.04	1.62	0.04
acute kidney injury	ACETAMINOPHEN	1300 MG	BACLOFEN	30 MG	HYDROCODONE	30 MG	1.82	1.53	0.23	1.54	0.03	1.97	0.73	1.28	0.23	1.3	0.03	2.14	0.73	1.42	0.09	1.68	0.34	1.65	0.23	1.46	0.10
acute kidney injury	ACETAMINOPHEN	1300 MG	BENAZEPRIL	20 MG	HYDROCODONE	30 MG	1.63	1.9	0.79	1.46	0.04	1.63	0.51	2.22	0.79	1.31	0.04	1.64	0.51	1.58	0.42	1.67	0.57	1.5	0.21	1.45	0.19
acute kidney injury	ACETAMINOPHEN	1300 MG	CARVEDILOL	25 MG	FUROSEMIDE	40 MG	2.98	2.88	0.29	2.95	0.43	2.42	<0.01	2.77	0.29	2.92	0.43	1.97	<0.01	2.87	0.35	2.27	<0.01	2.21	<0.01	2.04	<0.01
acute kidney injury	ACETAMINOPHEN	1300 MG	CARVEDILOL	25 MG	GABAPENTIN	900 MG	2.33	2.39	0.60	2.03	0.06	2.14	0.18	2.45	0.60	1.78	0.06	1.97	0.18	1.99	0.12	2.09	0.21	1.83	0.03	1.71	0.02
acute kidney injury	ACETAMINOPHEN	1300 MG	CARVEDILOL	25 MG	HYDROCHLOROTHIAZIDE	25 MG	3.45	2.6	0.01	3.19	0.25	2.64	0.01	1.96	0.01	2.95	0.25	2.01	0.01	2.53	0.04	2.23	0.01	2.31	0.01	1.95	<0.01
acute kidney injury	ACETAMINOPHEN	1300 MG	CARVEDILOL	25 MG	HYDROCODONE	30 MG	1.97	1.62	0.08	1.61	<0.01	2.04	0.71	1.33	0.08	1.31	<0.01	2.12	0.71	1.48	<0.01	1.76	0.14	1.68	0.02	1.5	<0.01
acute kidney injury	ACETAMINOPHEN	1300 MG	CARVEDILOL	25 MG	INSULIN	48.39 UNIT	3.02	2.58	0.03	2.48	0.01	2.44	<0.01	2.21	0.03	2.04	0.01	1.96	<0.01	2.23	<0.01	2.18	<0.01	2.04	<0.01	1.82	<0.01
acute kidney injury	ACETAMINOPHEN	1300 MG	CARVEDILOL	25 MG	LISINOPRIL	20 MG	3.09	2.61	0.01	2.85	0.12	2.44	<0.01	2.2	0.01	2.62	0.12	1.93	<0.01	2.39	0.01	2.19	<0.01	2.15	<0.01	1.87	<0.01
acute kidney injury	ACETAMINOPHEN	1300 MG	CARVEDILOL	25 MG	OXYCODONE	40 MG	1.62	2.26	1.00	1.61	0.48	1.82	0.90	3.15	1.00	1.6	0.48	2.05	0.90	1.95	0.92	2.05	0.96	1.64	0.55	1.7	0.63
acute kidney injury	ACETAMINOPHEN	1300 MG	CEPHALEXIN	1500 MG	HYDROCODONE	30 MG	1.4	1.6	0.75	1.35	0.27	1.43	0.59	1.83	0.75	1.31	0.27	1.45	0.59	1.45	0.62	1.5	0.70	1.4	0.51	1.38	0.45
acute kidney injury	ACETAMINOPHEN	1300 MG	CIPROFLOXACIN	1000 MG	HYDROCHLOROTHIAZIDE	25 MG	4.76	5.5	0.76	3.71	0.09	3.57	0.07	6.35	0.76	2.89	0.09	2.67	0.07	3.63	0.17	3.92	0.25	2.66	0.02	2.56	0.03
acute kidney injury	ACETAMINOPHEN	1300 MG	CIPROFLOXACIN	1000 MG	HYDROCODONE	30 MG	2.53	2.78	0.65	1.81	<0.01	2.66	0.67	3.06	0.65	1.3	<0.01	2.8	0.67	1.92	0.05	2.84	0.74	1.91	0.01	1.89	0.03
acute kidney injury	ACETAMINOPHEN	1300 MG	CIPROFLOXACIN	1000 MG	LISINOPRIL	20 MG	4.65	4.59	0.47	3.46	0.02	3.51	0.03	4.53	0.47	2.58	0.02	2.64	0.03	3.15	0.03	3.61	0.12	2.56	<0.01	2.39	<0.01
acute kidney injury	ACETAMINOPHEN	1300 MG	CIPROFLOXACIN	1000 MG	OXYCODONE	40 MG	2.98	3.25	0.67	2.15	<0.01	2.78	0.31	3.55	0.67	1.55	<0.01	2.6	0.31	2.32	0.11	3.02	0.52	2.01	0.02	2.05	0.04
acute kidney injury	ACETAMINOPHEN	1300 MG	CLONIDINE	0.3 MG	HYDROCODONE	30 MG	1.8	1.66	0.35	1.54	0.01	2.04	0.89	1.53	0.35	1.31	0.01	2.31	0.89	1.49	0.11	1.91	0.64	1.68	0.27	1.55	0.16
acute kidney injury	ACETAMINOPHEN	1300 MG	CODEINE	120 MG	FUROSEMIDE	40 MG	2.4	3.61	0.96	2.61	0.85	1.86	<0.01	5.44	0.96	2.85	0.85	1.45	<0.01	3.19	0.94	2.25	0.36	1.92	0.04	2.02	0.16
acute kidney injury	ACETAMINOPHEN	1300 MG	CODEINE	120 MG	HYDROCHLOROTHIAZIDE	25 MG	2.56	2.48	0.45	2.73	0.76	1.9	<0.01	2.41	0.45	2.91	0.76	1.41	<0.01	2.45	0.41	1.9	0.06	1.94	0.02	1.78	0.02
acute kidney injury	ACETAMINOPHEN	1300 MG	CODEINE	120 MG	LISINOPRIL	20 MG	2.44	2.42	0.48	2.51	0.66	1.84	<0.01	2.41	0.48	2.58	0.66	1.39	<0.01	2.29	0.33	1.87	0.03	1.86	<0.01	1.72	<0.01
acute kidney injury	ACETAMINOPHEN	1300 MG	CODEINE	120 MG	METOPROLOL	50 MG	1.41	1.58	0.71	1.46	0.69	1.44	0.62	1.76	0.71	1.51	0.69	1.47	0.62	1.49	0.64	1.53	0.70	1.45	0.62	1.41	0.50
acute kidney injury	ACETAMINOPHEN	1300 MG	DICLOFENAC	150 MG	HYDROCODONE	30 MG	1.99	3.9	0.96	1.61	0.04	2.22	0.73	7.65	0.96	1.3	0.04	2.48	0.73	2.26	0.68	2.83	0.90	1.75	0.25	1.88	0.41
acute kidney injury	ACETAMINOPHEN	1300 MG	DONEPEZIL	10 MG	HYDROCODONE	30 MG	1.7	1.52	0.37	1.49	0.13	1.74	0.56	1.36	0.37	1.31	0.13	1.78	0.56	1.42	0.24	1.58	0.39	1.55	0.31	1.41	0.22
acute kidney injury	ACETAMINOPHEN	1300 MG	DULOXETINE	60 MG	FUROSEMIDE	40 MG	3.06	2.94	0.40	2.95	0.39	2.22	0.01	2.83	0.40	2.85	0.39	1.62	0.01	2.88	0.38	2.06	0.03	2.11	0.03	1.94	0.02
acute kidney injury	ACETAMINOPHEN	1300 MG	DULOXETINE	60 MG	HYDROCHLOROTHIAZIDE	25 MG	3.27	2.81	0.20	3.07	0.35	2.28	0.02	2.41	0.20	2.88	0.35	1.6	0.02	2.6	0.17	2.01	0.02	2.13	0.04	1.83	0.02
acute kidney injury	ACETAMINOPHEN	1300 MG	DULOXETINE	60 MG	HYDROCODONE	30 MG	1.42	1.56	0.70	1.36	0.26	1.57	0.86	1.71	0.70	1.31	0.26	1.74	0.86	1.43	0.52	1.53	0.69	1.47	0.62	1.39	0.42
acute kidney injury	ACETAMINOPHEN	1300 MG	FAMOTIDINE	40 MG	HYDROCODONE	30 MG	2.44	2.18	0.38	1.78	0.01	2.15	0.25	1.96	0.38	1.3	0.01	1.89	0.25	1.7	0.10	1.9	0.20	1.72	0.05	1.55	0.05
acute kidney injury	ACETAMINOPHEN	1300 MG	FENOFIBRATE	145 MG	HYDROCODONE	30 MG	1.85	2.04	0.70	1.55	<0.01	2.1	0.91	2.26	0.70	1.31	<0.01	2.38	0.91	1.64	0.21	1.99	0.70	1.7	0.21	1.58	0.12
acute kidney injury	ACETAMINOPHEN	1300 MG	FENOFIBRATE	145 MG	LISINOPRIL	20 MG	3.31	2.94	0.13	2.92	0.11	2.68	0.03	2.61	0.13	2.58	0.11	2.17	0.03	2.52	0.04	2.33	0.01	2.24	0.01	1.92	<0.01
acute kidney injury	ACETAMINOPHEN	1300 MG	FLUTICASONE	0.04 MG	SALMETEROL	0.1 MG	1.59	1.49	0.20	2.44	0.86	1.44	0.16	1.39	0.20	3.75	0.86	1.3	0.16	1.39	0.29	1.28	0.04	1.82	0.72	1.27	0.09
acute kidney injury	ACETAMINOPHEN	1300 MG	FUROSEMIDE	40 MG	GABAPENTIN	900 MG	3.64	3.28	0.06	2.52	<0.01	3.18	0.01	2.96	0.06	1.75	<0.01	2.78	0.01	2.31	<0.01	3.02	0.02	2.22	<0.01	2.04	<0.01
acute kidney injury	ACETAMINOPHEN	1300 MG	FUROSEMIDE	40 MG	GLIPIZIDE	10 MG	4.76	3.65	<0.01	3.09	<0.01	3.65	<0.01	2.8	<0.01	2	<0.01	2.8	<0.01	2.5	<0.01	3.2	<0.01	2.47	<0.01	2.13	<0.01
acute kidney injury	ACETAMINOPHEN	1300 MG	FUROSEMIDE	40 MG	HYDROCHLOROTHIAZIDE	25 MG	9.55	8.37	0.14	5.4	<0.01	5.26	<0.01	7.34	0.14	3.05	<0.01	2.9	<0.01	4.61	<0.01	4.91	<0.01	3.27	<0.01	2.9	<0.01
acute kidney injury	ACETAMINOPHEN	1300 MG	FUROSEMIDE	40 MG	HYDROCODONE	30 MG	2.97	2.91	0.42	1.96	<0.01	2.84	0.17	2.85	0.42	1.3	<0.01	2.71	0.17	1.94	<0.01	2.83	0.25	1.97	<0.01	1.88	<0.01
acute kidney injury	ACETAMINOPHEN	1300 MG	FUROSEMIDE	40 MG	INSULIN	48.39 UNIT	3.56	3.26	0.05	2.68	<0.01	3.18	0.02	2.98	0.05	2.01	<0.01	2.85	0.02	2.48	<0.01	3.04	0.02	2.31	<0.01	2.13	<0.01
acute kidney injury	ACETAMINOPHEN	1300 MG	FUROSEMIDE	40 MG	ISOSORBIDE	30 MG	2.05	2.14	0.70	1.69	0.02	2.46	0.99	2.23	0.70	1.39	0.02	2.95	0.99	1.68	0.05	2.49	0.96	1.85	0.19	1.76	0.13
acute kidney injury	ACETAMINOPHEN	1300 MG	FUROSEMIDE	40 MG	LISINOPRIL	20 MG	5.06	4.54	0.03	3.58	<0.01	3.7	<0.01	4.07	0.03	2.54	<0.01	2.71	<0.01	3.1	<0.01	3.51	<0.01	2.62	<0.01	2.35	<0.01
acute kidney injury	ACETAMINOPHEN	1300 MG	FUROSEMIDE	40 MG	LOSARTAN	100 MG	2.6	2.46	0.33	2.15	0.06	2.74	0.68	2.33	0.33	1.78	0.06	2.89	0.68	1.92	0.04	2.66	0.55	2.08	0.10	1.88	0.05
acute kidney injury	ACETAMINOPHEN	1300 MG	FUROSEMIDE	40 MG	METOLAZONE	2.5 MG	6.86	6.5	0.31	5.34	0.04	4.33	<0.01	6.15	0.31	4.15	0.04	2.73	<0.01	5.59	0.11	4.19	<0.01	3.23	<0.01	3.16	<0.01
acute kidney injury	ACETAMINOPHEN	1300 MG	FUROSEMIDE	40 MG	METOPROLOL	50 MG	2.76	2.61	0.13	2.04	<0.01	2.88	0.79	2.48	0.13	1.5	<0.01	3	0.79	1.91	<0.01	2.79	0.56	2.05	<0.01	1.9	<0.01
acute kidney injury	ACETAMINOPHEN	1300 MG	FUROSEMIDE	40 MG	OXYCODONE	40 MG	2.86	3.21	0.92	2.13	<0.01	2.86	0.49	3.6	0.92	1.58	<0.01	2.86	0.49	2.31	0.01	3.01	0.70	2.05	<0.01	2.05	<0.01
acute kidney injury	ACETAMINOPHEN	1300 MG	FUROSEMIDE	40 MG	SPIRONOLACTONE	25 MG	4.63	4.61	0.49	3.87	0.03	3.58	<0.01	4.6	0.49	3.23	0.03	2.77	<0.01	3.67	0.03	3.53	0.01	2.76	<0.01	2.56	<0.01
acute kidney injury	ACETAMINOPHEN	1300 MG	FUROSEMIDE	40 MG	SULFAMETHOXAZOLE	1600 MG	17.65	16.89	0.42	10.82	0.01	7	<0.01	16.17	0.42	6.63	0.01	2.77	<0.01	10.45	0.04	6.83	<0.01	4.59	<0.01	4.33	<0.01
acute kidney injury	ACETAMINOPHEN	1300 MG	FUROSEMIDE	40 MG	TRIMETHOPRIM	320 MG	17.9	16.87	0.39	10.75	0.01	7.04	<0.01	15.9	0.39	6.45	0.01	2.77	<0.01	10.23	0.03	6.82	<0.01	4.57	<0.01	4.28	<0.01
acute kidney injury	ACETAMINOPHEN	1300 MG	FUROSEMIDE	40 MG	VALSARTAN	160 MG	3.23	3.3	0.57	2.68	0.05	3.04	0.27	3.36	0.57	2.22	0.05	2.86	0.27	2.39	0.03	3.05	0.35	2.31	0.01	2.09	0.01
acute kidney injury	ACETAMINOPHEN	1300 MG	GABAPENTIN	900 MG	GLIPIZIDE	10 MG	2.6	2.2	0.05	2.29	0.10	2.13	0.02	1.85	0.05	2.02	0.10	1.75	0.02	1.95	0.02	1.91	0.01	1.89	0.01	1.65	<0.01
acute kidney injury	ACETAMINOPHEN	1300 MG	GABAPENTIN	900 MG	HYDROCHLOROTHIAZIDE	25 MG	3.28	3	0.12	3.07	0.18	2.38	<0.01	2.74	0.12	2.87	0.18	1.73	<0.01	2.68	0.03	2.22	<0.01	2.16	<0.01	1.92	<0.01
acute kidney injury	ACETAMINOPHEN	1300 MG	GABAPENTIN	900 MG	INSULIN	48.39 UNIT	2.54	2.41	0.20	2.24	0.02	2.11	<0.01	2.29	0.20	1.97	0.02	1.76	<0.01	2.13	0.02	1.99	<0.01	1.87	<0.01	1.72	<0.01
acute kidney injury	ACETAMINOPHEN	1300 MG	GABAPENTIN	900 MG	LISINOPRIL	20 MG	3.02	3.07	0.60	2.75	0.04	2.25	<0.01	3.11	0.60	2.51	0.04	1.68	<0.01	2.55	0.01	2.19	<0.01	2.03	<0.01	1.85	<0.01
acute kidney injury	ACETAMINOPHEN	1300 MG	GABAPENTIN	900 MG	LOSARTAN	100 MG	2.26	1.91	0.08	1.94	0.09	1.99	0.13	1.62	0.08	1.66	0.09	1.76	0.13	1.68	0.04	1.79	0.08	1.74	0.05	1.53	0.02
acute kidney injury	ACETAMINOPHEN	1300 MG	GABAPENTIN	900 MG	METOPROLOL	50 MG	1.65	1.72	0.76	1.58	0.22	1.75	0.85	1.8	0.76	1.52	0.22	1.85	0.85	1.56	0.25	1.72	0.69	1.6	0.35	1.49	0.14
acute kidney injury	ACETAMINOPHEN	1300 MG	GABAPENTIN	900 MG	OXYCODONE	40 MG	2.05	2.14	0.76	1.77	<0.01	1.86	0.02	2.23	0.76	1.53	<0.01	1.68	0.02	1.86	0.08	1.86	0.08	1.63	<0.01	1.59	<0.01
acute kidney injury	ACETAMINOPHEN	1300 MG	GABAPENTIN	900 MG	SULFAMETHOXAZOLE	1600 MG	9.24	7.8	0.19	7.84	0.17	3.99	<0.01	6.58	0.19	6.65	0.17	1.72	<0.01	7.2	0.16	3.57	<0.01	3.46	<0.01	3.15	<0.01
acute kidney injury	ACETAMINOPHEN	1300 MG	GABAPENTIN	900 MG	TIZANIDINE	8 MG	2.32	2.21	0.30	2	0.05	1.99	0.02	2.1	0.30	1.73	0.05	1.71	0.02	1.92	0.06	1.9	0.04	1.75	0.01	1.63	<0.01
acute kidney injury	ACETAMINOPHEN	1300 MG	GABAPENTIN	900 MG	TRIMETHOPRIM	320 MG	9.75	7.57	0.09	7.92	0.11	4.09	<0.01	5.88	0.09	6.44	0.11	1.71	<0.01	6.95	0.09	3.51	<0.01	3.47	<0.01	3.09	<0.01
acute kidney injury	ACETAMINOPHEN	1300 MG	GLIMEPIRIDE	4 MG	HYDROCODONE	30 MG	1.33	1.84	0.93	1.32	0.46	1.65	0.98	2.53	0.93	1.32	0.46	2.04	0.98	1.56	0.84	1.77	0.96	1.51	0.86	1.5	0.79
acute kidney injury	ACETAMINOPHEN	1300 MG	GLIMEPIRIDE	4 MG	LISINOPRIL	20 MG	2.38	2.08	0.12	2.49	0.67	2.06	0.13	1.82	0.12	2.61	0.67	1.79	0.13	2.13	0.25	1.85	0.07	1.97	0.13	1.72	0.04
acute kidney injury	ACETAMINOPHEN	1300 MG	GLIPIZIDE	10 MG	HYDROCHLOROTHIAZIDE	25 MG	1.72	2.08	0.95	2.27	0.99	1.99	0.88	2.52	0.95	2.99	0.99	2.3	0.88	2.26	0.95	1.96	0.78	2	0.82	1.82	0.62
acute kidney injury	ACETAMINOPHEN	1300 MG	GLIPIZIDE	10 MG	HYDROCODONE	30 MG	1.97	2	0.54	1.6	<0.01	2.01	0.60	2.04	0.54	1.3	<0.01	2.05	0.60	1.63	0.06	1.87	0.35	1.66	0.03	1.54	0.02
acute kidney injury	ACETAMINOPHEN	1300 MG	GLIPIZIDE	10 MG	LISINOPRIL	20 MG	2.42	2.03	0.01	2.52	0.71	2.33	0.34	1.7	0.01	2.63	0.71	2.25	0.34	2.12	0.12	1.96	0.04	2.1	0.11	1.77	0.01
acute kidney injury	ACETAMINOPHEN	1300 MG	GLIPIZIDE	10 MG	METOPROLOL	50 MG	2.03	1.85	0.14	1.75	0.04	2.1	0.65	1.69	0.14	1.51	0.04	2.18	0.65	1.62	0.03	1.83	0.21	1.76	0.13	1.54	0.03
acute kidney injury	ACETAMINOPHEN	1300 MG	HYDRALAZINE	100 MG	HYDROCODONE	30 MG	1.59	1.39	0.29	1.45	0.13	1.86	0.90	1.23	0.29	1.32	0.13	2.18	0.90	1.37	0.21	1.72	0.67	1.6	0.53	1.48	0.34
acute kidney injury	ACETAMINOPHEN	1300 MG	HYDROCHLOROTHIAZIDE	25 MG	HYDROCODONE	30 MG	2.62	2.71	0.63	1.83	<0.01	2.81	0.91	2.81	0.63	1.28	<0.01	3.02	0.91	1.87	<0.01	2.58	0.43	1.94	<0.01	1.79	<0.01
acute kidney injury	ACETAMINOPHEN	1300 MG	HYDROCHLOROTHIAZIDE	25 MG	INSULIN	48.39 UNIT	3.42	2.71	<0.01	2.66	<0.01	3.21	0.22	2.15	<0.01	2.07	<0.01	3.01	0.22	2.32	<0.01	2.6	0.01	2.33	<0.01	1.99	<0.01
acute kidney injury	ACETAMINOPHEN	1300 MG	HYDROCHLOROTHIAZIDE	25 MG	LISINOPRIL	20 MG	3.42	3.06	0.02	2.96	0.01	3.11	0.06	2.74	0.02	2.55	0.01	2.83	0.06	2.55	<0.01	2.66	<0.01	2.39	<0.01	2.04	<0.01
acute kidney injury	ACETAMINOPHEN	1300 MG	HYDROCHLOROTHIAZIDE	25 MG	METOPROLOL	50 MG	2.62	2.32	0.02	1.98	<0.01	2.83	0.87	2.05	0.02	1.5	<0.01	3.04	0.87	1.81	<0.01	2.4	0.17	2.02	<0.01	1.76	<0.01
acute kidney injury	ACETAMINOPHEN	1300 MG	HYDROCHLOROTHIAZIDE	25 MG	OLMESARTAN	40 MG	3.79	3.03	0.14	2.79	0.10	3.3	0.24	2.42	0.14	2.05	0.10	2.87	0.24	2.38	0.07	2.69	0.12	2.35	0.06	2	0.03
acute kidney injury	ACETAMINOPHEN	1300 MG	HYDROCHLOROTHIAZIDE	25 MG	ONDANSETRON	16 MG	5.58	6.32	0.79	3.92	0.01	3.98	0.01	7.17	0.79	2.75	0.01	2.84	0.01	4.39	0.13	3.88	0.04	2.76	<0.01	2.7	<0.01
acute kidney injury	ACETAMINOPHEN	1300 MG	HYDROCHLOROTHIAZIDE	25 MG	OXYCODONE	40 MG	3.78	4.08	0.80	2.38	<0.01	3.2	0.01	4.41	0.80	1.5	<0.01	2.71	0.01	2.57	<0.01	3.08	0.02	2.13	<0.01	2.05	<0.01
acute kidney injury	ACETAMINOPHEN	1300 MG	HYDROCHLOROTHIAZIDE	25 MG	SULFAMETHOXAZOLE	1600 MG	11.54	13.61	0.76	8.88	0.12	5.75	<0.01	16.04	0.76	6.84	0.12	2.87	<0.01	9.45	0.27	5.7	0.01	4.17	<0.01	3.96	<0.01
acute kidney injury	ACETAMINOPHEN	1300 MG	HYDROCHLOROTHIAZIDE	25 MG	TIZANIDINE	8 MG	3.32	3.54	0.65	2.46	0.02	3.08	0.29	3.77	0.65	1.82	0.02	2.86	0.29	2.47	0.08	2.91	0.26	2.2	0.02	2.03	0.02
acute kidney injury	ACETAMINOPHEN	1300 MG	HYDROCHLOROTHIAZIDE	25 MG	TRIMETHOPRIM	320 MG	11.95	13.33	0.68	8.9	0.09	5.85	<0.01	14.87	0.68	6.63	0.09	2.86	<0.01	9.16	0.20	5.64	0.01	4.17	<0.01	3.9	<0.01
acute kidney injury	ACETAMINOPHEN	1300 MG	HYDROCHLOROTHIAZIDE	25 MG	VALSARTAN	160 MG	3.44	2.41	<0.01	2.62	0.01	3.13	0.18	1.68	<0.01	1.99	0.01	2.85	0.18	2.01	<0.01	2.4	0.01	2.27	0.01	1.83	<0.01
acute kidney injury	ACETAMINOPHEN	1300 MG	HYDROCODONE	30 MG	IBUPROFEN	2400 MG	1.42	1.66	0.81	1.52	0.74	1.37	0.27	1.92	0.81	1.62	0.74	1.31	0.27	1.56	0.74	1.48	0.60	1.45	0.56	1.4	0.45
acute kidney injury	ACETAMINOPHEN	1300 MG	HYDROCODONE	30 MG	INSULIN	48.39 UNIT	1.78	2.23	0.99	1.96	0.98	1.54	<0.01	2.8	0.99	2.17	0.98	1.33	<0.01	2.1	0.98	1.72	0.34	1.65	0.10	1.63	0.11
acute kidney injury	ACETAMINOPHEN	1300 MG	HYDROCODONE	30 MG	LEVOFLOXACIN	500 MG	1.71	2.43	0.92	2.01	0.92	1.5	0.04	3.44	0.92	2.37	0.92	1.31	0.04	2.3	0.95	1.79	0.60	1.66	0.42	1.7	0.49
acute kidney injury	ACETAMINOPHEN	1300 MG	HYDROCODONE	30 MG	LISINOPRIL	20 MG	2.32	2.48	0.81	2.5	0.97	1.72	<0.01	2.66	0.81	2.7	0.97	1.28	<0.01	2.34	0.57	1.78	<0.01	1.83	<0.01	1.7	<0.01
acute kidney injury	ACETAMINOPHEN	1300 MG	HYDROCODONE	30 MG	LOSARTAN	100 MG	1.45	1.46	0.52	1.67	0.96	1.38	0.21	1.47	0.52	1.94	0.96	1.32	0.21	1.52	0.64	1.4	0.39	1.52	0.69	1.39	0.36
acute kidney injury	ACETAMINOPHEN	1300 MG	HYDROCODONE	30 MG	METOLAZONE	2.5 MG	3.94	6.61	0.93	4.64	0.84	2.27	<0.01	11.08	0.93	5.46	0.84	1.3	<0.01	6.1	0.96	2.95	0.12	2.52	0.01	2.77	0.06
acute kidney injury	ACETAMINOPHEN	1300 MG	HYDROCODONE	30 MG	METOPROLOL	50 MG	1.41	1.47	0.72	1.49	0.92	1.37	0.19	1.55	0.72	1.58	0.92	1.34	0.19	1.46	0.72	1.41	0.52	1.45	0.74	1.37	0.30
acute kidney injury	ACETAMINOPHEN	1300 MG	HYDROCODONE	30 MG	MIRTAZAPINE	15 MG	1.95	1.47	0.11	1.93	0.47	1.6	0.01	1.11	0.11	1.92	0.47	1.31	0.01	1.63	0.16	1.4	0.03	1.63	0.09	1.43	0.03
acute kidney injury	ACETAMINOPHEN	1300 MG	HYDROCODONE	30 MG	MORPHINE	60 MG	2.72	2.3	0.24	2.9	0.71	1.88	<0.01	1.94	0.24	3.08	0.71	1.3	<0.01	2.45	0.28	1.74	0.01	1.99	0.01	1.75	<0.01
acute kidney injury	ACETAMINOPHEN	1300 MG	HYDROCODONE	30 MG	NAPROXEN	1000 MG	1.7	1.63	0.45	1.75	0.57	1.49	0.10	1.56	0.45	1.79	0.57	1.3	0.10	1.58	0.38	1.47	0.27	1.55	0.29	1.41	0.19
acute kidney injury	ACETAMINOPHEN	1300 MG	HYDROCODONE	30 MG	NIFEDIPINE	60 MG	1.76	2.32	0.85	1.73	0.44	1.52	0.04	3.06	0.85	1.69	0.44	1.31	0.04	1.97	0.71	1.75	0.49	1.54	0.17	1.58	0.27
acute kidney injury	ACETAMINOPHEN	1300 MG	HYDROCODONE	30 MG	OLMESARTAN	40 MG	2.16	1.98	0.40	2.41	0.75	1.68	0.01	1.82	0.40	2.68	0.75	1.31	0.01	2.11	0.46	1.62	0.12	1.82	0.15	1.63	0.10
acute kidney injury	ACETAMINOPHEN	1300 MG	HYDROCODONE	30 MG	ONDANSETRON	16 MG	2.66	2.45	0.30	2.91	0.88	1.85	<0.01	2.25	0.30	3.18	0.88	1.28	<0.01	2.86	0.72	1.79	<0.01	1.98	<0.01	1.89	<0.01
acute kidney injury	ACETAMINOPHEN	1300 MG	HYDROCODONE	30 MG	OXYBUTYNIN	10 MG	1.38	1.44	0.57	1.83	0.99	1.35	0.36	1.5	0.57	2.42	0.99	1.31	0.36	1.59	0.78	1.38	0.50	1.58	0.86	1.41	0.56
acute kidney injury	ACETAMINOPHEN	1300 MG	HYDROCODONE	30 MG	OXYCODONE	40 MG	1.68	1.72	0.55	1.62	0.18	1.49	<0.01	1.75	0.55	1.56	0.18	1.32	<0.01	1.69	0.52	1.53	0.17	1.47	0.01	1.46	0.05
acute kidney injury	ACETAMINOPHEN	1300 MG	HYDROCODONE	30 MG	PREGABALIN	200 MG	1.87	1.82	0.43	1.86	0.47	1.56	<0.01	1.76	0.43	1.85	0.47	1.3	<0.01	1.79	0.37	1.54	0.07	1.6	0.05	1.5	0.03
acute kidney injury	ACETAMINOPHEN	1300 MG	HYDROCODONE	30 MG	QUETIAPINE	100 MG	2.19	1.67	0.13	2.31	0.66	1.69	<0.01	1.27	0.13	2.43	0.66	1.3	<0.01	1.85	0.20	1.49	0.02	1.78	0.08	1.53	0.03
acute kidney injury	ACETAMINOPHEN	1300 MG	HYDROCODONE	30 MG	RANITIDINE	300 MG	2.63	1.44	0.01	2.45	0.32	1.85	<0.01	0.79	0.01	2.29	0.32	1.3	<0.01	1.61	0.02	1.38	<0.01	1.83	0.01	1.43	<0.01
acute kidney injury	ACETAMINOPHEN	1300 MG	HYDROCODONE	30 MG	SITAGLIPTIN	100 MG	2.5	2.64	0.56	2.29	0.31	1.81	<0.01	2.79	0.56	2.1	0.31	1.31	<0.01	2.27	0.37	1.87	0.15	1.78	0.04	1.69	0.06
acute kidney injury	ACETAMINOPHEN	1300 MG	HYDROCODONE	30 MG	SPIRONOLACTONE	25 MG	3.54	2.74	0.10	3.44	0.39	2.15	<0.01	2.12	0.10	3.35	0.39	1.31	<0.01	2.95	0.12	1.91	<0.01	2.18	<0.01	1.93	<0.01
acute kidney injury	ACETAMINOPHEN	1300 MG	HYDROCODONE	30 MG	SULFAMETHOXAZOLE	1600 MG	7.73	6.54	0.27	6.86	0.17	3.14	<0.01	5.53	0.27	6.09	0.17	1.27	<0.01	6.44	0.18	2.93	<0.01	3.04	<0.01	2.84	<0.01
acute kidney injury	ACETAMINOPHEN	1300 MG	HYDROCODONE	30 MG	TIZANIDINE	8 MG	1.62	1.94	0.87	1.77	0.85	1.46	0.04	2.32	0.87	1.93	0.85	1.31	0.04	1.87	0.86	1.59	0.44	1.56	0.33	1.53	0.31
acute kidney injury	ACETAMINOPHEN	1300 MG	HYDROCODONE	30 MG	TRAMADOL	187.5 MG	1.48	1.63	0.78	1.39	0.11	1.39	0.05	1.8	0.78	1.3	0.11	1.31	0.05	1.45	0.41	1.47	0.47	1.39	0.14	1.35	0.13
acute kidney injury	ACETAMINOPHEN	1300 MG	HYDROCODONE	30 MG	TRIAMTERENE	37.5 MG	2.35	2.62	0.67	2.15	0.22	1.75	<0.01	2.91	0.67	1.97	0.22	1.3	<0.01	2.27	0.42	1.86	0.09	1.72	0.01	1.69	0.02
acute kidney injury	ACETAMINOPHEN	1300 MG	HYDROCODONE	30 MG	TRIMETHOPRIM	320 MG	8.09	5.88	0.12	6.8	0.08	3.21	<0.01	4.28	0.12	5.71	0.08	1.27	<0.01	5.93	0.06	2.78	<0.01	3.02	<0.01	2.72	<0.01
acute kidney injury	ACETAMINOPHEN	1300 MG	HYDROCODONE	30 MG	VALSARTAN	160 MG	1.91	2.12	0.71	2.07	0.84	1.58	<0.01	2.35	0.71	2.25	0.84	1.3	<0.01	1.93	0.54	1.67	0.16	1.68	0.09	1.56	0.05
acute kidney injury	ACETAMINOPHEN	1300 MG	INSULIN	48.39 UNIT	LISINOPRIL	20 MG	3.22	2.71	<0.01	2.92	0.03	2.55	<0.01	2.28	<0.01	2.65	0.03	2.02	<0.01	2.45	<0.01	2.3	<0.01	2.21	<0.01	1.92	<0.01
acute kidney injury	ACETAMINOPHEN	1300 MG	INSULIN	48.39 UNIT	LOSARTAN	100 MG	2.67	2.04	0.01	2.12	0.03	2.33	0.12	1.56	0.01	1.68	0.03	2.03	0.12	1.74	0.01	1.99	0.04	1.9	0.02	1.62	0.01
acute kidney injury	ACETAMINOPHEN	1300 MG	INSULIN	48.39 UNIT	METOPROLOL	50 MG	2.08	2	0.22	1.78	<0.01	2.1	0.57	1.91	0.22	1.53	<0.01	2.13	0.57	1.68	<0.01	1.99	0.27	1.77	0.02	1.61	<0.01
acute kidney injury	ACETAMINOPHEN	1300 MG	INSULIN	48.39 UNIT	OXYCODONE	40 MG	2.53	2.39	0.25	2	<0.01	2.23	0.02	2.27	0.25	1.58	<0.01	1.97	0.02	2.01	0.01	2.12	0.03	1.81	<0.01	1.73	<0.01
acute kidney injury	ACETAMINOPHEN	1300 MG	ISOSORBIDE	30 MG	LISINOPRIL	20 MG	1.82	1.92	0.70	2.19	0.98	1.59	0.10	2.02	0.70	2.63	0.98	1.39	0.10	2.05	0.80	1.61	0.19	1.74	0.37	1.6	0.21
acute kidney injury	ACETAMINOPHEN	1300 MG	ISOSORBIDE	30 MG	METOPROLOL	50 MG	1.5	1.4	0.19	1.51	0.54	1.43	0.29	1.31	0.19	1.52	0.54	1.36	0.29	1.41	0.29	1.38	0.22	1.46	0.40	1.34	0.19
acute kidney injury	ACETAMINOPHEN	1300 MG	LISINOPRIL	20 MG	METOPROLOL	50 MG	1.99	1.96	0.36	1.76	<0.01	2.38	1.00	1.93	0.36	1.55	<0.01	2.84	1.00	1.68	<0.01	2.12	0.85	1.86	0.14	1.66	<0.01
acute kidney injury	ACETAMINOPHEN	1300 MG	LISINOPRIL	20 MG	ONDANSETRON	16 MG	4.05	4.7	0.90	3.39	0.05	3.22	0.01	5.44	0.90	2.84	0.05	2.56	0.01	3.84	0.36	3.18	0.06	2.5	<0.01	2.46	<0.01
acute kidney injury	ACETAMINOPHEN	1300 MG	LISINOPRIL	20 MG	OXYCODONE	40 MG	2.89	3.48	1.00	2.1	<0.01	2.68	0.06	4.19	1.00	1.52	<0.01	2.48	0.06	2.35	<0.01	2.71	0.20	1.95	<0.01	1.91	<0.01
acute kidney injury	ACETAMINOPHEN	1300 MG	LISINOPRIL	20 MG	PREGABALIN	200 MG	3.28	3.24	0.47	2.46	0.01	2.9	0.12	3.21	0.47	1.85	0.01	2.56	0.12	2.37	0.03	2.64	0.09	2.14	<0.01	1.94	<0.01
acute kidney injury	ACETAMINOPHEN	1300 MG	LISINOPRIL	20 MG	SPIRONOLACTONE	25 MG	8.39	7.43	0.18	5.09	<0.01	4.65	<0.01	6.58	0.18	3.08	<0.01	2.57	<0.01	4.69	<0.01	4	<0.01	3.09	<0.01	2.72	<0.01
acute kidney injury	ACETAMINOPHEN	1300 MG	LISINOPRIL	20 MG	SULFAMETHOXAZOLE	1600 MG	10.71	14.06	0.95	8.47	0.08	5.2	<0.01	18.45	0.95	6.71	0.08	2.53	<0.01	9.38	0.29	5.47	<0.01	3.94	<0.01	3.83	<0.01
acute kidney injury	ACETAMINOPHEN	1300 MG	LISINOPRIL	20 MG	TIZANIDINE	8 MG	4.06	3.95	0.42	2.61	<0.01	3.2	0.01	3.85	0.42	1.68	<0.01	2.53	0.01	2.53	<0.01	2.91	0.02	2.2	<0.01	2	<0.01
acute kidney injury	ACETAMINOPHEN	1300 MG	LISINOPRIL	20 MG	TRIMETHOPRIM	320 MG	10.95	14.14	0.94	8.44	0.06	5.26	<0.01	18.27	0.94	6.51	0.06	2.53	<0.01	9.2	0.23	5.49	<0.01	3.93	<0.01	3.8	<0.01
acute kidney injury	ACETAMINOPHEN	1300 MG	LOSARTAN	100 MG	METOPROLOL	50 MG	1.95	1.72	0.09	1.71	0.08	1.84	0.28	1.52	0.09	1.5	0.08	1.74	0.28	1.56	0.05	1.6	0.08	1.65	0.11	1.44	0.03
acute kidney injury	ACETAMINOPHEN	1300 MG	LOSARTAN	100 MG	OXYCODONE	40 MG	2.1	1.97	0.33	1.81	0.07	1.86	0.13	1.85	0.33	1.56	0.07	1.64	0.13	1.82	0.18	1.7	0.09	1.65	0.05	1.54	0.04
acute kidney injury	ACETAMINOPHEN	1300 MG	METOPROLOL	50 MG	OXYCODONE	40 MG	1.84	1.92	0.74	1.71	0.07	1.64	0.01	2.01	0.74	1.58	0.07	1.45	0.01	1.8	0.40	1.63	0.06	1.56	0.01	1.52	0.01
acute kidney injury	ACETAMINOPHEN	1300 MG	METOPROLOL	50 MG	TRAMADOL	187.5 MG	1.69	1.6	0.22	1.55	0.12	1.6	0.21	1.5	0.22	1.42	0.12	1.51	0.21	1.47	0.09	1.5	0.12	1.51	0.14	1.38	0.05
acute kidney injury	ACETAMINOPHEN	1300 MG	ONDANSETRON	16 MG	OXYCODONE	40 MG	3.31	2.61	0.01	2.24	<0.01	3	0.14	2.07	0.01	1.51	<0.01	2.72	0.14	2.07	<0.01	2.87	0.13	2.07	<0.01	1.99	<0.01
acute kidney injury	ACETAMINOPHEN	1300 MG	OXYCODONE	40 MG	PREGABALIN	200 MG	2.22	2.3	0.62	1.99	0.12	1.85	0.02	2.38	0.62	1.78	0.12	1.55	0.02	1.98	0.20	1.94	0.16	1.7	0.02	1.66	0.02
acute kidney injury	ACETAMINOPHEN	1300 MG	OXYCODONE	40 MG	SULFAMETHOXAZOLE	1600 MG	6.52	6.02	0.36	6.73	0.58	3.17	<0.01	5.56	0.36	6.95	0.58	1.54	<0.01	6.39	0.47	3.15	<0.01	3.11	<0.01	2.97	<0.01
acute kidney injury	ACETAMINOPHEN	1300 MG	OXYCODONE	40 MG	TIZANIDINE	8 MG	2.18	2.36	0.77	1.95	0.11	1.84	0.02	2.56	0.77	1.74	0.11	1.54	0.02	1.99	0.24	1.97	0.21	1.68	0.02	1.66	0.03
acute kidney injury	ACETAMINOPHEN	1300 MG	OXYCODONE	40 MG	TRAMADOL	187.5 MG	1.71	1.56	0.17	1.54	0.07	1.64	0.26	1.41	0.17	1.38	0.07	1.57	0.26	1.44	0.05	1.62	0.30	1.5	0.10	1.42	0.06
acute kidney injury	ACETAMINOPHEN	1300 MG	OXYCODONE	40 MG	TRIMETHOPRIM	320 MG	6.15	6.03	0.46	6.48	0.63	3.08	<0.01	5.91	0.46	6.83	0.63	1.54	<0.01	6.28	0.54	3.16	<0.01	3.05	<0.01	2.95	<0.01
acute kidney injury	ALBUTEROL	10 MG	FUROSEMIDE	40 MG	LISINOPRIL	20 MG	3.23	3.64	0.84	3.07	0.36	2.76	0.12	4.11	0.84	2.92	0.36	2.36	0.12	2.89	0.28	3.03	0.37	2.37	0.05	2.24	0.05
acute kidney injury	ALBUTEROL	10 MG	IPRATROPIUM	2 MG	LISINOPRIL	20 MG	2.62	3.27	0.85	2.55	0.40	2.07	<0.01	4.08	0.85	2.48	0.40	1.64	<0.01	2.64	0.52	1.94	0.04	1.94	0.01	1.74	0.01
acute kidney injury	ALLOPURINOL	200 MG	AMLODIPINE	5 MG	CARVEDILOL	25 MG	2.28	1.95	0.01	2.36	0.67	2.11	0.14	1.67	0.01	2.44	0.67	1.96	0.14	2.01	0.11	1.77	0.01	2.12	0.25	1.73	0.01
acute kidney injury	ALLOPURINOL	200 MG	AMLODIPINE	5 MG	FUROSEMIDE	40 MG	3.47	3.17	0.07	3.41	0.40	2.55	<0.01	2.91	0.07	3.35	0.40	1.88	<0.01	3.11	0.11	2.23	<0.01	2.49	<0.01	2.12	<0.01
acute kidney injury	ALLOPURINOL	200 MG	AMLODIPINE	5 MG	GABAPENTIN	900 MG	2.31	1.97	0.03	2.18	0.26	2.13	0.17	1.69	0.03	2.05	0.26	1.97	0.17	1.9	0.06	1.79	0.02	2.05	0.17	1.69	0.01
acute kidney injury	ALLOPURINOL	200 MG	AMLODIPINE	5 MG	HYDROCHLOROTHIAZIDE	25 MG	2.62	2.28	0.03	2.38	0.12	2.29	0.04	1.99	0.03	2.17	0.12	2	0.04	2.21	0.06	1.93	<0.01	2.17	0.05	1.83	<0.01
acute kidney injury	ALLOPURINOL	200 MG	AMLODIPINE	5 MG	INSULIN	48.39 UNIT	2.85	2.42	0.01	2.7	0.23	2.36	<0.01	2.05	0.01	2.55	0.23	1.95	<0.01	2.27	0.01	1.97	<0.01	2.27	0.01	1.84	<0.01
acute kidney injury	ALLOPURINOL	200 MG	AMLODIPINE	5 MG	LISINOPRIL	20 MG	2.42	2.1	<0.01	2.58	0.89	2.24	0.08	1.82	<0.01	2.76	0.89	2.08	0.08	2.21	0.10	1.88	<0.01	2.26	0.18	1.83	<0.01
acute kidney injury	ALLOPURINOL	200 MG	AMLODIPINE	5 MG	LOSARTAN	100 MG	2.92	1.97	<0.01	2.33	0.02	2.35	0.02	1.33	<0.01	1.86	0.02	1.89	0.02	1.75	<0.01	1.77	<0.01	2.1	0.01	1.61	<0.01
acute kidney injury	ALLOPURINOL	200 MG	AMLODIPINE	5 MG	METOPROLOL	50 MG	2.07	1.79	<0.01	2.05	0.46	2.02	0.32	1.56	<0.01	2.04	0.46	1.97	0.32	1.7	<0.01	1.7	<0.01	1.99	0.30	1.59	<0.01
acute kidney injury	ALLOPURINOL	200 MG	ATENOLOL	50 MG	FUROSEMIDE	40 MG	4.65	3.83	0.04	3.86	0.04	2.76	<0.01	3.16	0.04	3.2	0.04	1.64	<0.01	3.36	0.02	2.36	<0.01	2.55	<0.01	2.15	<0.01
acute kidney injury	ALLOPURINOL	200 MG	ATENOLOL	50 MG	LISINOPRIL	20 MG	2.94	2.37	0.01	2.73	0.21	2.31	0.01	1.92	0.01	2.54	0.21	1.82	0.01	2.27	0.02	1.92	<0.01	2.24	0.02	1.82	<0.01
acute kidney injury	ALLOPURINOL	200 MG	CARVEDILOL	25 MG	FUROSEMIDE	40 MG	3.21	2.95	0.09	3.29	0.65	2.7	0.01	2.72	0.09	3.37	0.65	2.28	0.01	3	0.22	2.37	<0.01	2.55	0.01	2.18	<0.01
acute kidney injury	ALLOPURINOL	200 MG	CARVEDILOL	25 MG	INSULIN	48.39 UNIT	2.89	2.53	0.06	2.7	0.22	2.6	0.12	2.22	0.06	2.52	0.22	2.35	0.12	2.32	0.04	2.24	0.02	2.37	0.05	1.95	<0.01
acute kidney injury	ALLOPURINOL	200 MG	CARVEDILOL	25 MG	LISINOPRIL	20 MG	2.59	2.41	0.17	2.61	0.53	2.56	0.43	2.25	0.17	2.62	0.53	2.52	0.43	2.31	0.14	2.23	0.09	2.37	0.21	1.97	0.01
acute kidney injury	ALLOPURINOL	200 MG	CLOPIDOGREL	75 MG	METOPROLOL	50 MG	1.56	1.27	0.04	1.78	0.87	1.75	0.81	1.04	0.04	2.03	0.87	1.97	0.81	1.44	0.32	1.42	0.30	1.85	0.83	1.46	0.37
acute kidney injury	ALLOPURINOL	200 MG	FUROSEMIDE	40 MG	GABAPENTIN	900 MG	2.49	2.79	0.94	2.26	0.13	2.94	0.99	3.14	0.94	2.06	0.13	3.47	0.99	2.23	0.16	2.93	0.93	2.36	0.31	2.12	0.10
acute kidney injury	ALLOPURINOL	200 MG	FUROSEMIDE	40 MG	GLIPIZIDE	10 MG	3.42	3.14	0.19	2.71	0.02	3.36	0.42	2.88	0.19	2.15	0.02	3.3	0.42	2.36	0.01	3.07	0.22	2.54	0.02	2.17	<0.01
acute kidney injury	ALLOPURINOL	200 MG	FUROSEMIDE	40 MG	HYDROCHLOROTHIAZIDE	25 MG	5.15	6.38	0.95	3.46	<0.01	4.21	0.06	7.92	0.95	2.32	<0.01	3.45	0.06	3.78	0.05	4.45	0.22	2.92	<0.01	2.77	<0.01
acute kidney injury	ALLOPURINOL	200 MG	FUROSEMIDE	40 MG	HYDROCODONE	30 MG	3.96	3.35	0.03	2.92	<0.01	3.59	0.14	2.83	0.03	2.15	<0.01	3.24	0.14	2.39	<0.01	3.16	0.04	2.62	<0.01	2.17	<0.01
acute kidney injury	ALLOPURINOL	200 MG	FUROSEMIDE	40 MG	INSULIN	48.39 UNIT	3.29	3.13	0.20	2.84	0.02	3.35	0.62	2.98	0.20	2.45	0.02	3.41	0.62	2.55	<0.01	3.1	0.23	2.63	0.01	2.26	<0.01
acute kidney injury	ALLOPURINOL	200 MG	FUROSEMIDE	40 MG	LISINOPRIL	20 MG	4.48	4.29	0.23	3.29	<0.01	3.87	0.01	4.1	0.23	2.41	<0.01	3.34	0.01	2.99	<0.01	3.57	<0.01	2.82	<0.01	2.43	<0.01
acute kidney injury	ALLOPURINOL	200 MG	FUROSEMIDE	40 MG	LOSARTAN	100 MG	2.97	2.6	0.13	2.41	0.05	3.14	0.68	2.28	0.13	1.95	0.05	3.32	0.68	2.02	0.01	2.81	0.37	2.4	0.11	2.01	0.02
acute kidney injury	ALLOPURINOL	200 MG	FUROSEMIDE	40 MG	METOPROLOL	50 MG	3	2.7	0.02	2.41	<0.01	3.24	0.91	2.42	0.02	1.94	<0.01	3.49	0.91	2.06	<0.01	2.92	0.35	2.43	<0.01	2.05	<0.01
acute kidney injury	ALLOPURINOL	200 MG	FUROSEMIDE	40 MG	SPIRONOLACTONE	25 MG	4.73	4.63	0.40	4.05	0.08	3.87	0.01	4.53	0.40	3.47	0.08	3.16	0.01	3.73	0.04	3.64	0.02	3.06	<0.01	2.68	<0.01
acute kidney injury	ALLOPURINOL	200 MG	GABAPENTIN	900 MG	HYDROCHLOROTHIAZIDE	25 MG	2.81	2.84	0.54	2.47	0.14	2.41	0.11	2.87	0.54	2.17	0.14	2.07	0.11	2.45	0.21	2.27	0.11	2.23	0.09	1.97	0.04
acute kidney injury	ALLOPURINOL	200 MG	GABAPENTIN	900 MG	INSULIN	48.39 UNIT	2.52	2.42	0.30	2.56	0.56	2.26	0.11	2.32	0.30	2.59	0.56	2.03	0.11	2.27	0.20	2.07	0.05	2.23	0.16	1.88	0.02
acute kidney injury	ALLOPURINOL	200 MG	GABAPENTIN	900 MG	LISINOPRIL	20 MG	2.5	2.82	0.94	2.56	0.61	2.29	0.17	3.18	0.94	2.62	0.61	2.1	0.17	2.48	0.47	2.23	0.17	2.25	0.19	1.96	0.04
acute kidney injury	ALLOPURINOL	200 MG	GABAPENTIN	900 MG	METOPROLOL	50 MG	2.01	1.87	0.19	2.02	0.54	2.05	0.59	1.74	0.19	2.04	0.54	2.09	0.59	1.74	0.12	1.86	0.25	2	0.49	1.66	0.08
acute kidney injury	ALLOPURINOL	200 MG	GLIPIZIDE	10 MG	LISINOPRIL	20 MG	2.64	2.13	0.01	2.62	0.46	2.53	0.35	1.73	0.01	2.59	0.46	2.42	0.35	2.17	0.07	2.05	0.04	2.36	0.21	1.89	0.02
acute kidney injury	ALLOPURINOL	200 MG	HYDROCHLOROTHIAZIDE	25 MG	LISINOPRIL	20 MG	3.39	3.07	0.08	2.97	0.05	2.66	<0.01	2.78	0.08	2.61	0.05	2.08	<0.01	2.58	0.01	2.49	<0.01	2.44	<0.01	2.07	<0.01
acute kidney injury	ALLOPURINOL	200 MG	HYDROCHLOROTHIAZIDE	25 MG	METOPROLOL	50 MG	2.26	2.17	0.27	2.18	0.31	2.25	0.46	2.07	0.27	2.1	0.31	2.23	0.46	1.89	0.05	2.17	0.34	2.12	0.28	1.81	0.04
acute kidney injury	ALLOPURINOL	200 MG	HYDROCODONE	30 MG	LISINOPRIL	20 MG	3.31	2.9	0.08	2.9	0.08	2.76	0.04	2.54	0.08	2.54	0.08	2.31	0.04	2.5	0.02	2.25	<0.01	2.45	0.02	1.96	<0.01
acute kidney injury	ALLOPURINOL	200 MG	INSULIN	48.39 UNIT	LISINOPRIL	20 MG	3.98	3.02	<0.01	3.19	<0.01	3.16	<0.01	2.3	<0.01	2.56	<0.01	2.5	<0.01	2.57	<0.01	2.55	<0.01	2.63	<0.01	2.1	<0.01
acute kidney injury	ALLOPURINOL	200 MG	INSULIN	48.39 UNIT	METOPROLOL	50 MG	2.48	2.16	0.02	2.24	0.06	2.55	0.65	1.88	0.02	2.03	0.06	2.63	0.65	1.87	<0.01	2.17	0.09	2.23	0.13	1.8	<0.01
acute kidney injury	ALLOPURINOL	200 MG	LISINOPRIL	20 MG	METOPROLOL	50 MG	3.21	2.45	<0.01	2.51	<0.01	2.83	0.01	1.87	<0.01	1.96	<0.01	2.5	0.01	1.98	<0.01	2.31	<0.01	2.33	<0.01	1.85	<0.01
acute kidney injury	AMIODARONE	200 MG	CARVEDILOL	25 MG	FUROSEMIDE	40 MG	3.34	3	0.16	3.31	0.47	2.78	0.10	2.69	0.16	3.28	0.47	2.31	0.10	3.01	0.26	2.4	0.03	2.49	0.05	2.15	0.01
acute kidney injury	AMIODARONE	200 MG	FUROSEMIDE	40 MG	LISINOPRIL	20 MG	6.12	4.98	0.06	3.58	<0.01	4.36	0.01	4.05	0.06	2.09	<0.01	3.1	0.01	3.11	<0.01	3.79	0.01	2.83	<0.01	2.44	<0.01
acute kidney injury	AMIODARONE	200 MG	FUROSEMIDE	40 MG	METOPROLOL	50 MG	3.88	3.06	0.01	2.8	<0.01	3.52	0.20	2.41	0.01	2.02	<0.01	3.19	0.20	2.22	<0.01	3.05	0.06	2.48	<0.01	2.07	<0.01
acute kidney injury	AMLODIPINE	5 MG	ATENOLOL	50 MG	LISINOPRIL	20 MG	1.75	1.94	0.97	1.79	0.68	1.71	0.33	2.14	0.97	1.83	0.68	1.67	0.33	1.91	0.90	1.69	0.31	1.64	0.18	1.58	0.11
acute kidney injury	AMLODIPINE	5 MG	ATORVASTATIN	20 MG	SULFAMETHOXAZOLE	1600 MG	15.05	10.06	0.01	9.65	<0.01	4.56	<0.01	6.73	0.01	6.18	<0.01	1.38	<0.01	8.07	<0.01	3.54	<0.01	3.61	<0.01	3.11	<0.01
acute kidney injury	AMLODIPINE	5 MG	ATORVASTATIN	20 MG	TRIMETHOPRIM	320 MG	14.03	9.64	0.01	9.09	<0.01	4.4	<0.01	6.62	0.01	5.89	<0.01	1.38	<0.01	7.7	<0.01	3.46	<0.01	3.51	<0.01	3.04	<0.01
acute kidney injury	AMLODIPINE	5 MG	CARVEDILOL	25 MG	FUROSEMIDE	40 MG	3.2	2.96	0.05	3.08	0.21	2.27	<0.01	2.73	0.05	2.96	0.21	1.6	<0.01	2.92	0.09	2.2	<0.01	2.12	<0.01	2	<0.01
acute kidney injury	AMLODIPINE	5 MG	CARVEDILOL	25 MG	GABAPENTIN	900 MG	2.24	2.39	0.79	1.94	0.03	1.94	0.03	2.55	0.79	1.69	0.03	1.68	0.03	1.99	0.14	2.03	0.18	1.71	0.01	1.68	0.01
acute kidney injury	AMLODIPINE	5 MG	CARVEDILOL	25 MG	GLIPIZIDE	10 MG	1.59	1.81	0.93	1.65	0.69	1.65	0.69	2.05	0.93	1.72	0.69	1.71	0.69	1.71	0.74	1.77	0.83	1.58	0.48	1.56	0.43
acute kidney injury	AMLODIPINE	5 MG	CARVEDILOL	25 MG	HYDRALAZINE	100 MG	2.25	2.23	0.45	2.18	0.29	1.92	<0.01	2.22	0.45	2.1	0.29	1.64	<0.01	2.15	0.29	1.95	0.05	1.79	<0.01	1.73	<0.01
acute kidney injury	AMLODIPINE	5 MG	CARVEDILOL	25 MG	HYDROCHLOROTHIAZIDE	25 MG	1.97	2.07	0.73	2	0.58	1.87	0.23	2.16	0.73	2.03	0.58	1.77	0.23	2.08	0.70	1.93	0.43	1.75	0.12	1.73	0.13
acute kidney injury	AMLODIPINE	5 MG	CARVEDILOL	25 MG	INSULIN	48.39 UNIT	2.53	2.38	0.13	2.28	0.02	2.04	<0.01	2.24	0.13	2.05	0.02	1.65	<0.01	2.13	0.01	2.02	<0.01	1.83	<0.01	1.73	<0.01
acute kidney injury	AMLODIPINE	5 MG	CARVEDILOL	25 MG	ISOSORBIDE	30 MG	2.18	1.92	0.05	1.72	<0.01	1.89	0.02	1.7	0.05	1.35	<0.01	1.65	0.02	1.59	<0.01	1.81	0.04	1.6	<0.01	1.49	<0.01
acute kidney injury	AMLODIPINE	5 MG	CARVEDILOL	25 MG	LISINOPRIL	20 MG	1.79	2.13	1.00	1.83	0.71	1.83	0.70	2.54	1.00	1.86	0.71	1.87	0.70	2.02	0.98	1.96	0.95	1.71	0.21	1.71	0.25
acute kidney injury	AMLODIPINE	5 MG	CARVEDILOL	25 MG	LOSARTAN	100 MG	2.03	1.76	0.06	1.65	0.01	1.84	0.12	1.52	0.06	1.34	0.01	1.67	0.12	1.52	0.01	1.75	0.11	1.57	0.02	1.47	0.01
acute kidney injury	AMLODIPINE	5 MG	CARVEDILOL	25 MG	SPIRONOLACTONE	25 MG	4.17	3.82	0.19	3.75	0.14	2.61	<0.01	3.49	0.19	3.37	0.14	1.64	<0.01	3.46	0.09	2.51	<0.01	2.35	<0.01	2.19	<0.01
acute kidney injury	AMLODIPINE	5 MG	CIPROFLOXACIN	1000 MG	HYDROCHLOROTHIAZIDE	25 MG	9.11	7.24	0.14	4.22	<0.01	5.59	0.01	5.75	0.14	1.96	<0.01	3.42	0.01	3.83	<0.01	4.77	0.02	3	<0.01	2.7	<0.01
acute kidney injury	AMLODIPINE	5 MG	CLONIDINE	0.3 MG	LISINOPRIL	20 MG	2.09	2.48	1.00	1.95	0.08	2.12	0.58	2.93	1.00	1.81	0.08	2.14	0.58	2.16	0.66	2.31	0.89	1.82	0.04	1.85	0.08
acute kidney injury	AMLODIPINE	5 MG	CLOPIDOGREL	75 MG	METOPROLOL	50 MG	1.27	1.13	0.02	1.42	0.98	1.36	0.85	1	0.02	1.59	0.98	1.46	0.85	1.28	0.52	1.24	0.37	1.4	0.88	1.26	0.47
acute kidney injury	AMLODIPINE	5 MG	DONEPEZIL	10 MG	LISINOPRIL	20 MG	1.9	2.4	0.98	1.86	0.41	1.9	0.50	3.04	0.98	1.81	0.41	1.89	0.50	2.12	0.77	1.98	0.60	1.73	0.26	1.71	0.27
acute kidney injury	AMLODIPINE	5 MG	FENOFIBRATE	145 MG	FUROSEMIDE	40 MG	3.36	3.85	0.88	3.13	0.26	2.41	<0.01	4.42	0.88	2.93	0.26	1.72	<0.01	3.31	0.47	2.54	0.04	2.17	<0.01	2.14	0.01
acute kidney injury	AMLODIPINE	5 MG	FENOFIBRATE	145 MG	HYDROCHLOROTHIAZIDE	25 MG	1.94	2.46	0.99	1.96	0.55	1.87	0.37	3.12	0.99	1.98	0.55	1.81	0.37	2.24	0.86	2.04	0.65	1.74	0.22	1.77	0.28
acute kidney injury	AMLODIPINE	5 MG	FENOFIBRATE	145 MG	INSULIN	48.39 UNIT	2.27	2.29	0.55	2.16	0.24	1.98	0.04	2.31	0.55	2.05	0.24	1.72	0.04	2.09	0.23	1.96	0.09	1.8	0.02	1.7	0.01
acute kidney injury	AMLODIPINE	5 MG	FENOFIBRATE	145 MG	LISINOPRIL	20 MG	2.52	2.66	0.77	2.13	<0.01	2.1	0.01	2.81	0.77	1.81	<0.01	1.75	0.01	2.23	0.11	2.11	0.04	1.81	<0.01	1.77	<0.01
acute kidney injury	AMLODIPINE	5 MG	FENOFIBRATE	145 MG	METOPROLOL	50 MG	2.29	1.99	0.02	1.88	<0.01	1.92	0.01	1.72	0.02	1.54	<0.01	1.62	0.01	1.67	<0.01	1.81	0.01	1.66	<0.01	1.52	<0.01
acute kidney injury	AMLODIPINE	5 MG	FUROSEMIDE	40 MG	GABAPENTIN	900 MG	3.49	3.27	0.17	2.38	<0.01	3.19	0.08	3.07	0.17	1.62	<0.01	2.92	0.08	2.29	<0.01	3.06	0.08	2.16	<0.01	2.04	<0.01
acute kidney injury	AMLODIPINE	5 MG	FUROSEMIDE	40 MG	HYDRALAZINE	100 MG	3.39	3.18	0.18	2.63	<0.01	3.12	0.08	2.98	0.18	2.04	<0.01	2.88	0.08	2.53	<0.01	3	0.08	2.26	<0.01	2.13	<0.01
acute kidney injury	AMLODIPINE	5 MG	FUROSEMIDE	40 MG	LISINOPRIL	20 MG	3.53	3.96	1.00	2.52	<0.01	3.29	0.05	4.45	1.00	1.8	<0.01	3.07	0.05	2.71	<0.01	3.38	0.23	2.26	<0.01	2.22	<0.01
acute kidney injury	AMLODIPINE	5 MG	FUROSEMIDE	40 MG	SPIRONOLACTONE	25 MG	4.96	4.77	0.32	4.08	0.02	3.77	<0.01	4.58	0.32	3.35	0.02	2.87	<0.01	3.75	0.01	3.62	<0.01	2.81	<0.01	2.58	<0.01
acute kidney injury	AMLODIPINE	5 MG	FUROSEMIDE	40 MG	VALSARTAN	160 MG	3.08	3.27	0.76	2.15	<0.01	3	0.36	3.46	0.76	1.49	<0.01	2.92	0.36	2.17	<0.01	3.05	0.46	2.05	<0.01	1.98	<0.01
acute kidney injury	AMLODIPINE	5 MG	GABAPENTIN	900 MG	GLIPIZIDE	10 MG	1.53	1.82	0.97	1.63	0.75	1.62	0.75	2.15	0.97	1.72	0.75	1.72	0.75	1.71	0.81	1.74	0.84	1.57	0.58	1.54	0.52
acute kidney injury	AMLODIPINE	5 MG	GABAPENTIN	900 MG	HYDROCHLOROTHIAZIDE	25 MG	2.46	2.73	0.92	2.22	0.06	2.05	0.01	3.03	0.92	1.99	0.06	1.7	0.01	2.36	0.34	2.13	0.08	1.83	<0.01	1.81	<0.01
acute kidney injury	AMLODIPINE	5 MG	GABAPENTIN	900 MG	HYDROCODONE	30 MG	1.77	1.77	0.51	1.69	0.24	1.73	0.35	1.78	0.51	1.61	0.24	1.69	0.35	1.62	0.17	1.71	0.35	1.59	0.12	1.5	0.05
acute kidney injury	AMLODIPINE	5 MG	GABAPENTIN	900 MG	INSULIN	48.39 UNIT	2.43	2.39	0.39	2.24	0.06	1.99	<0.01	2.35	0.39	2.06	0.06	1.63	<0.01	2.13	0.05	1.96	<0.01	1.81	<0.01	1.71	<0.01
acute kidney injury	AMLODIPINE	5 MG	GABAPENTIN	900 MG	LISINOPRIL	20 MG	2.55	2.95	1.00	2.14	<0.01	2.05	<0.01	3.42	1.00	1.8	<0.01	1.65	<0.01	2.34	0.09	2.16	0.01	1.8	<0.01	1.78	<0.01
acute kidney injury	AMLODIPINE	5 MG	GABAPENTIN	900 MG	LOSARTAN	100 MG	1.93	1.82	0.28	1.62	0.03	1.8	0.24	1.72	0.28	1.36	0.03	1.69	0.24	1.56	0.06	1.74	0.23	1.56	0.06	1.47	0.04
acute kidney injury	AMLODIPINE	5 MG	GABAPENTIN	900 MG	METOPROLOL	50 MG	1.83	1.81	0.41	1.7	0.05	1.77	0.25	1.79	0.41	1.58	0.05	1.71	0.25	1.61	0.03	1.74	0.24	1.6	0.02	1.49	<0.01
acute kidney injury	AMLODIPINE	5 MG	GABAPENTIN	900 MG	OXYCODONE	40 MG	2.57	2.35	0.14	2.23	0.05	2.05	<0.01	2.15	0.14	1.93	0.05	1.63	<0.01	2.05	0.03	1.95	0.01	1.81	<0.01	1.67	<0.01
acute kidney injury	AMLODIPINE	5 MG	GABAPENTIN	900 MG	TAMSULOSIN	0.4 MG	2.36	1.75	<0.01	1.62	<0.01	1.97	0.03	1.29	<0.01	1.12	<0.01	1.65	0.03	1.39	<0.01	1.7	0.01	1.56	<0.01	1.39	<0.01
acute kidney injury	AMLODIPINE	5 MG	GLIMEPIRIDE	4 MG	LISINOPRIL	20 MG	1.89	1.91	0.55	1.86	0.39	1.86	0.40	1.93	0.55	1.82	0.39	1.83	0.40	1.9	0.52	1.77	0.26	1.71	0.15	1.62	0.08
acute kidney injury	AMLODIPINE	5 MG	GLIPIZIDE	10 MG	LISINOPRIL	20 MG	1.9	1.84	0.26	1.87	0.36	1.86	0.34	1.78	0.26	1.84	0.36	1.82	0.34	1.87	0.43	1.78	0.17	1.71	0.06	1.63	0.02
acute kidney injury	AMLODIPINE	5 MG	HYDRALAZINE	100 MG	HYDROCHLOROTHIAZIDE	25 MG	2	2.25	0.86	2	0.50	2.11	0.73	2.53	0.86	2	0.50	2.24	0.73	2.15	0.71	2.21	0.78	1.85	0.28	1.84	0.29
acute kidney injury	AMLODIPINE	5 MG	HYDRALAZINE	100 MG	INSULIN	48.39 UNIT	2.73	2.61	0.28	2.35	0.01	2.38	0.02	2.5	0.28	2.01	0.01	2.08	0.02	2.22	0.02	2.32	0.05	1.96	<0.01	1.85	<0.01
acute kidney injury	AMLODIPINE	5 MG	HYDRALAZINE	100 MG	LISINOPRIL	20 MG	2.4	2.29	0.24	2.08	<0.01	2.32	0.28	2.18	0.24	1.81	<0.01	2.24	0.28	2.08	0.04	2.26	0.23	1.9	<0.01	1.83	<0.01
acute kidney injury	AMLODIPINE	5 MG	HYDRALAZINE	100 MG	LOSARTAN	100 MG	1.62	1.58	0.41	1.48	0.18	1.87	0.91	1.53	0.41	1.35	0.18	2.16	0.91	1.45	0.23	1.83	0.79	1.58	0.43	1.51	0.33
acute kidney injury	AMLODIPINE	5 MG	HYDRALAZINE	100 MG	METOPROLOL	50 MG	2.31	2.17	0.14	1.88	<0.01	2.18	0.15	2.03	0.14	1.53	<0.01	2.06	0.15	1.74	<0.01	2.12	0.12	1.75	<0.01	1.64	<0.01
acute kidney injury	AMLODIPINE	5 MG	HYDROCHLOROTHIAZIDE	25 MG	LISINOPRIL	20 MG	2.66	2.79	0.89	2.18	<0.01	2.3	<0.01	2.92	0.89	1.78	<0.01	1.98	<0.01	2.26	<0.01	2.34	0.01	1.89	<0.01	1.85	<0.01
acute kidney injury	AMLODIPINE	5 MG	HYDROCHLOROTHIAZIDE	25 MG	OLMESARTAN	40 MG	2.85	2.69	0.35	2.27	0.07	2.35	0.06	2.54	0.35	1.82	0.07	1.94	0.06	2.15	0.08	2.33	0.15	1.91	0.02	1.81	0.02
acute kidney injury	AMLODIPINE	5 MG	HYDROCHLOROTHIAZIDE	25 MG	SPIRONOLACTONE	25 MG	5.81	4.39	0.02	4.46	0.02	3.38	<0.01	3.32	0.02	3.42	0.02	1.97	<0.01	3.8	0.01	3.01	<0.01	2.69	<0.01	2.42	<0.01
acute kidney injury	AMLODIPINE	5 MG	HYDROCHLOROTHIAZIDE	25 MG	VALSARTAN	160 MG	1.97	1.86	0.21	1.7	0.02	1.97	0.51	1.76	0.21	1.48	0.02	1.97	0.51	1.65	0.03	1.95	0.46	1.66	0.03	1.59	0.02
acute kidney injury	AMLODIPINE	5 MG	HYDROCODONE	30 MG	LISINOPRIL	20 MG	2.3	2.5	0.94	2.04	0.01	1.94	<0.01	2.72	0.94	1.81	0.01	1.63	<0.01	2.16	0.20	1.92	0.01	1.74	<0.01	1.69	<0.01
acute kidney injury	AMLODIPINE	5 MG	INSULIN	48.39 UNIT	LISINOPRIL	20 MG	2.77	2.53	0.01	2.23	<0.01	2.42	<0.01	2.31	0.01	1.79	<0.01	2.11	<0.01	2.19	<0.01	2.24	<0.01	1.94	<0.01	1.82	<0.01
acute kidney injury	AMLODIPINE	5 MG	INSULIN	48.39 UNIT	SITAGLIPTIN	100 MG	2.26	1.95	0.14	2.24	0.48	2.16	0.35	1.69	0.14	2.22	0.48	2.06	0.35	2.01	0.27	1.94	0.21	1.92	0.19	1.73	0.11
acute kidney injury	AMLODIPINE	5 MG	INSULIN	48.39 UNIT	VALSARTAN	160 MG	1.59	1.91	1.00	1.56	0.40	1.82	0.99	2.29	1.00	1.54	0.40	2.1	0.99	1.69	0.75	1.92	0.98	1.61	0.57	1.58	0.49
acute kidney injury	AMLODIPINE	5 MG	ISOSORBIDE	30 MG	LISINOPRIL	20 MG	1.65	1.9	0.98	1.74	0.81	1.58	0.26	2.18	0.98	1.83	0.81	1.52	0.26	1.89	0.94	1.62	0.42	1.58	0.31	1.55	0.27
acute kidney injury	AMLODIPINE	5 MG	LISINOPRIL	20 MG	METOPROLOL	50 MG	2.05	2	0.17	1.82	<0.01	1.93	0.01	1.94	0.17	1.62	<0.01	1.81	0.01	1.7	<0.01	1.95	0.09	1.69	<0.01	1.59	<0.01
acute kidney injury	AMLODIPINE	5 MG	LISINOPRIL	20 MG	OXYCODONE	40 MG	3.39	3.6	0.78	2.55	<0.01	2.47	<0.01	3.83	0.78	1.92	<0.01	1.79	<0.01	2.52	<0.01	2.59	0.01	2	<0.01	1.93	<0.01
acute kidney injury	AMLODIPINE	5 MG	LISINOPRIL	20 MG	SITAGLIPTIN	100 MG	2.08	2.05	0.44	2.25	0.73	1.95	0.27	2.01	0.44	2.43	0.73	1.82	0.27	2.11	0.53	1.97	0.37	1.88	0.27	1.77	0.20
acute kidney injury	AMLODIPINE	5 MG	LISINOPRIL	20 MG	SPIRONOLACTONE	25 MG	5.85	6.47	0.87	4.37	<0.01	3.24	<0.01	7.14	0.87	3.26	<0.01	1.79	<0.01	4.43	0.01	3.47	<0.01	2.61	<0.01	2.55	<0.01
acute kidney injury	AMLODIPINE	5 MG	LISINOPRIL	20 MG	SULFAMETHOXAZOLE	1600 MG	10.32	14.41	0.99	8.64	0.12	4.3	<0.01	20.11	0.99	7.24	0.12	1.79	<0.01	9.72	0.38	5.17	<0.01	3.67	<0.01	3.78	<0.01
acute kidney injury	AMLODIPINE	5 MG	LISINOPRIL	20 MG	TRIMETHOPRIM	320 MG	10.19	14.29	0.99	8.33	0.08	4.27	<0.01	20.04	0.99	6.8	0.08	1.79	<0.01	9.41	0.35	5.15	<0.01	3.61	<0.01	3.72	<0.01
acute kidney injury	AMLODIPINE	5 MG	LOSARTAN	100 MG	SPIRONOLACTONE	25 MG	3.02	3.04	0.52	3.24	0.68	2.02	<0.01	3.06	0.52	3.49	0.68	1.35	<0.01	3.14	0.57	2	0.03	2.09	0.04	1.97	0.04
acute kidney injury	AMLODIPINE	5 MG	METOPROLOL	50 MG	SITAGLIPTIN	100 MG	2.39	2.26	0.32	2.23	0.28	1.93	0.02	2.14	0.32	2.08	0.28	1.55	0.02	2.09	0.21	1.79	0.03	1.78	0.03	1.63	0.02
acute kidney injury	AMLODIPINE	5 MG	METOPROLOL	50 MG	SPIRONOLACTONE	25 MG	4.35	3.78	0.04	3.76	0.04	2.59	<0.01	3.29	0.04	3.25	0.04	1.54	<0.01	3.44	0.02	2.3	<0.01	2.31	<0.01	2.09	<0.01
acute kidney injury	AMLODIPINE	5 MG	METOPROLOL	50 MG	VALSARTAN	160 MG	1.43	1.55	0.92	1.49	0.76	1.5	0.84	1.67	0.92	1.54	0.76	1.58	0.84	1.53	0.81	1.49	0.69	1.46	0.61	1.4	0.37
acute kidney injury	APIXABAN	10 MG	FUROSEMIDE	40 MG	LISINOPRIL	20 MG	5.3	4.64	0.22	2.67	<0.01	3.12	<0.01	4.06	0.22	1.34	<0.01	1.83	<0.01	2.69	<0.01	3.21	0.03	1.92	<0.01	2.01	<0.01
acute kidney injury	ATENOLOL	50 MG	FUROSEMIDE	40 MG	LISINOPRIL	20 MG	3.75	3.94	0.73	2.7	<0.01	3.61	0.33	4.13	0.73	1.95	<0.01	3.48	0.33	2.72	<0.01	3.46	0.25	2.38	<0.01	2.24	<0.01
acute kidney injury	ATENOLOL	50 MG	GABAPENTIN	900 MG	LISINOPRIL	20 MG	4.66	3.75	0.02	2.95	<0.01	2.81	<0.01	3.02	0.02	1.87	<0.01	1.69	<0.01	2.63	<0.01	2.44	<0.01	2.1	<0.01	1.88	<0.01
acute kidney injury	ATENOLOL	50 MG	HYDROCHLOROTHIAZIDE	25 MG	LISINOPRIL	20 MG	2.65	2.71	0.65	2.27	0.02	2.33	0.05	2.78	0.65	1.94	0.02	2.05	0.05	2.25	0.05	2.32	0.09	1.93	<0.01	1.84	<0.01
acute kidney injury	ATENOLOL	50 MG	HYDROCODONE	30 MG	LISINOPRIL	20 MG	2.86	2.69	0.28	2.34	0.03	2.41	0.07	2.53	0.28	1.92	0.03	2.03	0.07	2.25	0.06	2.1	0.02	1.95	0.01	1.76	<0.01
acute kidney injury	ATENOLOL	50 MG	INSULIN	48.39 UNIT	LISINOPRIL	20 MG	2.33	2.33	0.49	2.15	0.15	2.13	0.14	2.32	0.49	1.99	0.15	1.94	0.14	2.12	0.20	2.1	0.18	1.86	0.02	1.77	0.02
acute kidney injury	ATORVASTATIN	20 MG	CLOPIDOGREL	75 MG	LOSARTAN	100 MG	2.3	1.72	0.01	1.7	<0.01	1.56	<0.01	1.28	0.01	1.25	<0.01	1.06	<0.01	1.48	<0.01	1.4	<0.01	1.37	<0.01	1.28	<0.01
acute kidney injury	ATORVASTATIN	20 MG	DULOXETINE	60 MG	FUROSEMIDE	40 MG	4.28	3.3	0.04	3.37	0.04	2.38	<0.01	2.54	0.04	2.66	0.04	1.33	<0.01	2.99	0.04	2.1	<0.01	2.02	<0.01	1.89	<0.01
acute kidney injury	ATORVASTATIN	20 MG	HYDROCHLOROTHIAZIDE	25 MG	SITAGLIPTIN	100 MG	3.68	2.39	0.01	2.62	0.03	2.71	0.03	1.56	0.01	1.86	0.03	1.99	0.03	2.14	0.02	2.21	0.02	1.98	0.01	1.77	0.01
acute kidney injury	CARVEDILOL	25 MG	FUROSEMIDE	40 MG	GABAPENTIN	900 MG	2.62	2.88	0.89	2.62	0.50	2.71	0.66	3.17	0.89	2.62	0.50	2.79	0.66	2.4	0.22	2.83	0.76	2.35	0.17	2.12	0.05
acute kidney injury	CARVEDILOL	25 MG	FUROSEMIDE	40 MG	GLIMEPIRIDE	4 MG	2.73	2.92	0.74	2.36	0.10	2.73	0.50	3.13	0.74	2.04	0.10	2.73	0.50	2.22	0.09	2.84	0.60	2.22	0.08	2.04	0.04
acute kidney injury	CARVEDILOL	25 MG	FUROSEMIDE	40 MG	GLIPIZIDE	10 MG	2.78	2.9	0.69	2.27	0.01	2.76	0.46	3.01	0.69	1.85	0.01	2.74	0.46	2.19	0.02	2.83	0.56	2.19	0.02	2.03	0.01
acute kidney injury	CARVEDILOL	25 MG	FUROSEMIDE	40 MG	HYDRALAZINE	100 MG	2.87	3.01	0.74	2.52	0.05	2.8	0.36	3.16	0.74	2.2	0.05	2.74	0.36	2.49	0.08	2.88	0.51	2.29	0.01	2.16	0.01
acute kidney injury	CARVEDILOL	25 MG	FUROSEMIDE	40 MG	HYDROCHLOROTHIAZIDE	25 MG	8.47	8.05	0.36	4.22	<0.01	4.89	<0.01	7.66	0.36	2.11	<0.01	2.82	<0.01	4.16	<0.01	4.79	<0.01	3.04	<0.01	2.83	<0.01
acute kidney injury	CARVEDILOL	25 MG	FUROSEMIDE	40 MG	HYDROCODONE	30 MG	2.45	2.74	0.90	2.16	0.09	2.61	0.78	3.06	0.90	1.9	0.09	2.79	0.78	2.1	0.11	2.76	0.84	2.14	0.14	1.99	0.07
acute kidney injury	CARVEDILOL	25 MG	FUROSEMIDE	40 MG	INSULIN	48.39 UNIT	2.96	3.01	0.64	2.59	0.01	2.88	0.30	3.06	0.64	2.27	0.01	2.81	0.30	2.44	<0.01	2.91	0.40	2.34	<0.01	2.15	<0.01
acute kidney injury	CARVEDILOL	25 MG	FUROSEMIDE	40 MG	LISINOPRIL	20 MG	3.82	4.04	0.87	2.82	<0.01	3.22	<0.01	4.27	0.87	2.08	<0.01	2.72	<0.01	2.8	<0.01	3.31	0.02	2.44	<0.01	2.29	<0.01
acute kidney injury	CARVEDILOL	25 MG	FUROSEMIDE	40 MG	LOSARTAN	100 MG	2.32	2.34	0.54	1.93	0.04	2.54	0.84	2.36	0.54	1.61	0.04	2.79	0.84	1.83	0.04	2.57	0.77	2.03	0.16	1.86	0.08
acute kidney injury	CARVEDILOL	25 MG	FUROSEMIDE	40 MG	METOLAZONE	2.5 MG	6.47	6.36	0.44	7.03	0.70	4.1	<0.01	6.26	0.44	7.64	0.70	2.59	<0.01	6.26	0.42	4.1	<0.01	3.79	<0.01	3.38	<0.01
acute kidney injury	CARVEDILOL	25 MG	FUROSEMIDE	40 MG	SPIRONOLACTONE	25 MG	4.23	4.44	0.75	3.92	0.18	3.29	<0.01	4.66	0.75	3.63	0.18	2.56	<0.01	3.66	0.08	3.4	0.01	2.79	<0.01	2.57	<0.01
acute kidney injury	CARVEDILOL	25 MG	FUROSEMIDE	40 MG	VALSARTAN	160 MG	3.43	3.37	0.43	2.44	<0.01	3.04	0.08	3.32	0.43	1.74	<0.01	2.7	0.08	2.28	<0.01	3.04	0.17	2.26	<0.01	2.06	<0.01
acute kidney injury	CARVEDILOL	25 MG	GABAPENTIN	900 MG	HYDROCHLOROTHIAZIDE	25 MG	4	3.36	0.11	2.8	0.01	3.11	0.04	2.83	0.11	1.96	0.01	2.43	0.04	2.61	0.02	2.56	0.01	2.41	0.01	2.05	<0.01
acute kidney injury	CARVEDILOL	25 MG	GABAPENTIN	900 MG	HYDROCODONE	30 MG	2.28	1.98	0.09	2.03	0.15	2.35	0.62	1.72	0.09	1.82	0.15	2.43	0.62	1.77	0.05	1.97	0.16	2.03	0.23	1.68	0.04
acute kidney injury	CARVEDILOL	25 MG	GABAPENTIN	900 MG	INSULIN	48.39 UNIT	3.81	2.91	<0.01	2.84	<0.01	2.91	<0.01	2.23	<0.01	2.12	<0.01	2.22	<0.01	2.37	<0.01	2.33	<0.01	2.35	<0.01	1.92	<0.01
acute kidney injury	CARVEDILOL	25 MG	GABAPENTIN	900 MG	LISINOPRIL	20 MG	3.37	3.25	0.32	2.71	<0.01	2.86	0.03	3.13	0.32	2.19	<0.01	2.42	0.03	2.54	0.01	2.47	<0.01	2.35	<0.01	2	<0.01
acute kidney injury	CARVEDILOL	25 MG	GABAPENTIN	900 MG	LOSARTAN	100 MG	1.94	1.81	0.33	1.75	0.24	2.19	0.79	1.69	0.33	1.57	0.24	2.47	0.79	1.61	0.19	1.9	0.46	1.9	0.46	1.61	0.23
acute kidney injury	CARVEDILOL	25 MG	GLIPIZIDE	10 MG	LISINOPRIL	20 MG	1.77	1.77	0.50	2.02	0.96	1.95	0.87	1.77	0.50	2.3	0.96	2.15	0.87	1.92	0.77	1.81	0.58	1.97	0.83	1.73	0.43
acute kidney injury	CARVEDILOL	25 MG	HYDROCHLOROTHIAZIDE	25 MG	INSULIN	48.39 UNIT	2.97	2.57	0.06	2.63	0.10	2.45	0.03	2.23	0.06	2.32	0.10	2.02	0.03	2.32	0.04	2.32	0.04	2.24	0.02	1.97	0.01
acute kidney injury	CARVEDILOL	25 MG	HYDROCHLOROTHIAZIDE	25 MG	LISINOPRIL	20 MG	2.84	2.83	0.48	2.56	0.08	2.39	0.02	2.83	0.48	2.3	0.08	2.01	0.02	2.4	0.06	2.37	0.05	2.2	0.01	1.98	<0.01
acute kidney injury	CARVEDILOL	25 MG	HYDROCHLOROTHIAZIDE	25 MG	LOSARTAN	100 MG	2.53	1.99	0.04	1.99	0.05	2.25	0.21	1.57	0.04	1.56	0.05	2	0.21	1.66	0.02	2.03	0.14	1.94	0.10	1.67	0.04
acute kidney injury	CARVEDILOL	25 MG	HYDROCODONE	30 MG	LISINOPRIL	20 MG	3.16	2.84	0.11	2.64	0.02	2.36	<0.01	2.55	0.11	2.2	0.02	1.76	<0.01	2.39	0.01	2.09	<0.01	2.15	<0.01	1.85	<0.01
acute kidney injury	CARVEDILOL	25 MG	INSULIN	48.39 UNIT	LISINOPRIL	20 MG	2.89	2.59	0.02	2.54	0.01	2.59	0.03	2.32	0.02	2.24	0.01	2.33	0.03	2.31	<0.01	2.32	<0.01	2.26	<0.01	1.95	<0.01
acute kidney injury	CARVEDILOL	25 MG	INSULIN	48.39 UNIT	LOSARTAN	100 MG	2.15	1.85	0.07	1.82	0.06	2.2	0.60	1.59	0.07	1.54	0.06	2.26	0.60	1.61	0.03	1.94	0.24	1.9	0.20	1.62	0.05
acute kidney injury	CARVEDILOL	25 MG	INSULIN	48.39 UNIT	SPIRONOLACTONE	25 MG	5.1	4.12	0.02	4.17	0.02	3.25	<0.01	3.34	0.02	3.41	0.02	2.08	<0.01	3.62	0.01	2.81	<0.01	2.77	<0.01	2.38	<0.01
acute kidney injury	CARVEDILOL	25 MG	LISINOPRIL	20 MG	SPIRONOLACTONE	25 MG	5.7	6.31	0.85	4.33	<0.01	3.43	<0.01	6.98	0.85	3.28	<0.01	2.07	<0.01	4.35	0.02	3.51	<0.01	2.83	<0.01	2.62	<0.01
acute kidney injury	CARVEDILOL	25 MG	LOSARTAN	100 MG	SPIRONOLACTONE	25 MG	4.19	3.43	0.13	3.8	0.28	2.48	<0.01	2.81	0.13	3.44	0.28	1.47	<0.01	3.3	0.17	2.17	<0.01	2.43	0.01	2.09	0.01
acute kidney injury	CARVEDILOL	25 MG	SULFAMETHOXAZOLE	1600 MG	TRIMETHOPRIM	320 MG	3.57	3.83	0.60	3.37	0.46	6.61	0.79	4.11	0.60	3.19	0.46	12.24	0.79	2.9	0.34	6.04	0.81	3.91	0.57	3.19	0.42
acute kidney injury	CEPHALEXIN	1500 MG	FUROSEMIDE	40 MG	LISINOPRIL	20 MG	3.75	3.91	0.62	2.92	0.05	3.56	0.37	4.09	0.62	2.28	0.05	3.38	0.37	2.82	0.09	3.43	0.34	2.46	0.03	2.28	0.02
acute kidney injury	CEPHALEXIN	1500 MG	HYDROCHLOROTHIAZIDE	25 MG	LISINOPRIL	20 MG	3.43	3.07	0.22	2.79	0.10	3.05	0.25	2.75	0.22	2.27	0.10	2.72	0.25	2.49	0.08	2.65	0.13	2.3	0.04	2.01	0.02
acute kidney injury	CIPROFLOXACIN	1000 MG	FUROSEMIDE	40 MG	LISINOPRIL	20 MG	4.25	4.2	0.47	4.62	0.67	4.34	0.54	4.14	0.47	5.02	0.67	4.42	0.54	3.55	0.25	3.81	0.34	4.12	0.45	2.95	0.12
acute kidney injury	CIPROFLOXACIN	1000 MG	HYDROCHLOROTHIAZIDE	25 MG	LISINOPRIL	20 MG	15.01	6.39	<0.01	7.69	<0.01	8.84	0.01	2.72	<0.01	3.95	<0.01	5.2	0.01	4.12	<0.01	4.5	<0.01	5.48	<0.01	3.1	<0.01
acute kidney injury	CIPROFLOXACIN	1000 MG	LISINOPRIL	20 MG	METOPROLOL	50 MG	2.26	2.08	0.26	2.67	0.87	3.53	1.00	1.91	0.26	3.16	0.87	5.51	1.00	2.06	0.31	2.59	0.76	3.3	0.97	2.21	0.46
acute kidney injury	CLONIDINE	0.3 MG	FUROSEMIDE	40 MG	LISINOPRIL	20 MG	3.03	3.57	0.98	2.86	0.25	3.02	0.48	4.2	0.98	2.69	0.25	3.01	0.48	2.8	0.25	3.19	0.66	2.7	0.17	2.39	0.04
acute kidney injury	CLONIDINE	0.3 MG	HYDROCHLOROTHIAZIDE	25 MG	LISINOPRIL	20 MG	4.18	3.39	0.01	3.18	<0.01	3.31	0.01	2.75	0.01	2.41	<0.01	2.62	0.01	2.66	<0.01	2.76	<0.01	2.75	<0.01	2.2	<0.01
acute kidney injury	CLONIDINE	0.3 MG	LISINOPRIL	20 MG	METOPROLOL	50 MG	2.64	2.23	<0.01	2.53	0.27	2.59	0.40	1.89	<0.01	2.43	0.27	2.54	0.40	1.99	<0.01	2.22	0.03	2.41	0.17	1.88	<0.01
acute kidney injury	CLOPIDOGREL	75 MG	FUROSEMIDE	40 MG	METOPROLOL	50 MG	2.44	2.46	0.53	1.61	<0.01	2.34	0.31	2.47	0.53	1.06	<0.01	2.24	0.31	1.7	<0.01	2.51	0.60	1.65	<0.01	1.7	<0.01
acute kidney injury	CLOPIDOGREL	75 MG	GABAPENTIN	900 MG	METOPROLOL	50 MG	1.56	1.65	0.73	1.26	0.02	1.7	0.78	1.76	0.73	1.02	0.02	1.86	0.78	1.39	0.23	1.69	0.71	1.39	0.23	1.39	0.26
acute kidney injury	CLOPIDOGREL	75 MG	HYDROCHLOROTHIAZIDE	25 MG	METOPROLOL	50 MG	2.01	2.03	0.55	1.43	<0.01	2.13	0.70	2.06	0.55	1.01	<0.01	2.27	0.70	1.54	0.03	2.1	0.62	1.56	0.04	1.55	0.06
acute kidney injury	CLOPIDOGREL	75 MG	INSULIN	48.39 UNIT	LOSARTAN	100 MG	4.01	2.46	<0.01	2.36	<0.01	2.45	<0.01	1.51	<0.01	1.39	<0.01	1.5	<0.01	1.81	<0.01	2.02	<0.01	1.78	<0.01	1.56	<0.01
acute kidney injury	CLOPIDOGREL	75 MG	ISOSORBIDE	30 MG	SIMVASTATIN	20 MG	1.66	1.45	0.12	1.35	0.03	1.32	0.02	1.26	0.12	1.1	0.03	1.05	0.02	1.27	0.05	1.31	0.07	1.24	0.03	1.2	0.04
acute kidney injury	CLOPIDOGREL	75 MG	LISINOPRIL	20 MG	METOPROLOL	50 MG	1.4	1.66	1.00	1.23	0.03	1.54	0.91	1.95	1.00	1.08	0.03	1.7	0.91	1.41	0.52	1.73	0.99	1.35	0.34	1.42	0.54
acute kidney injury	CLOPIDOGREL	75 MG	LOSARTAN	100 MG	METOPROLOL	50 MG	1.75	1.62	0.27	1.32	0.01	1.63	0.30	1.5	0.27	1	0.01	1.51	0.30	1.37	0.09	1.5	0.20	1.36	0.09	1.31	0.08
acute kidney injury	CLOPIDOGREL	75 MG	METOPROLOL	50 MG	SPIRONOLACTONE	25 MG	3.28	3.33	0.54	3.08	0.37	1.84	<0.01	3.39	0.54	2.89	0.37	1.03	<0.01	3.13	0.43	1.97	0.02	1.88	0.01	1.89	0.03
acute kidney injury	DONEPEZIL	10 MG	FUROSEMIDE	40 MG	LISINOPRIL	20 MG	3.95	4.03	0.54	3.33	0.16	3.64	0.33	4.1	0.54	2.81	0.16	3.36	0.33	3.01	0.13	3.48	0.30	2.68	0.06	2.38	0.04
acute kidney injury	DONEPEZIL	10 MG	FUROSEMIDE	40 MG	MEMANTINE	20 MG	2.76	2.84	0.55	1.9	0.01	3.06	0.72	2.91	0.55	1.31	0.01	3.39	0.72	1.96	0.09	2.94	0.59	2.04	0.11	1.93	0.11
acute kidney injury	DONEPEZIL	10 MG	HYDROCHLOROTHIAZIDE	25 MG	LISINOPRIL	20 MG	11.64	5.61	<0.01	5.18	<0.01	7.99	0.03	2.71	<0.01	2.31	<0.01	5.49	0.03	3.38	<0.01	4.26	<0.01	3.74	<0.01	2.55	<0.01
acute kidney injury	DONEPEZIL	10 MG	HYDROCHLOROTHIAZIDE	25 MG	MEMANTINE	20 MG	5.35	4.17	0.16	2.55	<0.01	5.52	0.56	3.25	0.16	1.22	<0.01	5.71	0.56	2.33	<0.01	3.76	0.14	2.66	0.01	2.15	<0.01
acute kidney injury	DONEPEZIL	10 MG	LISINOPRIL	20 MG	MEMANTINE	20 MG	2.18	2.34	0.67	1.69	0.03	2.38	0.73	2.52	0.67	1.32	0.03	2.6	0.73	1.77	0.16	2.26	0.57	1.79	0.16	1.68	0.13
acute kidney injury	DONEPEZIL	10 MG	LISINOPRIL	20 MG	METOPROLOL	50 MG	1.8	1.85	0.59	1.8	0.50	2.3	0.97	1.9	0.59	1.8	0.50	2.93	0.97	1.69	0.35	2.09	0.79	1.91	0.63	1.68	0.36
acute kidney injury	DONEPEZIL	10 MG	MEMANTINE	20 MG	METOPROLOL	50 MG	1.86	1.56	0.15	1.74	0.33	1.54	0.09	1.31	0.15	1.64	0.33	1.28	0.09	1.51	0.17	1.46	0.13	1.54	0.18	1.39	0.11
acute kidney injury	DULOXETINE	60 MG	GABAPENTIN	900 MG	METOPROLOL	50 MG	1.9	1.81	0.32	1.61	0.07	1.83	0.37	1.72	0.32	1.36	0.07	1.76	0.37	1.55	0.10	1.75	0.29	1.55	0.10	1.46	0.07
acute kidney injury	DULOXETINE	60 MG	LISINOPRIL	20 MG	METOPROLOL	50 MG	2.83	2.31	0.04	1.96	<0.01	3.04	0.71	1.89	0.04	1.36	<0.01	3.27	0.71	1.76	<0.01	2.4	0.17	2	0.03	1.72	0.01
acute kidney injury	FENOFIBRATE	145 MG	FUROSEMIDE	40 MG	INSULIN	48.39 UNIT	4.22	3.52	0.03	3.03	<0.01	4.25	0.53	2.94	0.03	2.18	<0.01	4.28	0.53	2.62	<0.01	3.48	0.09	2.81	<0.01	2.34	<0.01
acute kidney injury	FENOFIBRATE	145 MG	FUROSEMIDE	40 MG	LISINOPRIL	20 MG	5.54	4.76	0.09	3.82	<0.01	4.78	0.13	4.09	0.09	2.63	<0.01	4.13	0.13	3.22	<0.01	3.98	0.03	3.11	<0.01	2.56	<0.01
acute kidney injury	FENOFIBRATE	145 MG	FUROSEMIDE	40 MG	METOPROLOL	50 MG	3.3	2.84	0.05	2.46	<0.01	3.9	0.93	2.44	0.05	1.83	<0.01	4.6	0.93	2.08	<0.01	3.22	0.42	2.57	0.04	2.11	<0.01
acute kidney injury	FENOFIBRATE	145 MG	GABAPENTIN	900 MG	LISINOPRIL	20 MG	3.61	3.33	0.22	3.05	0.06	3.06	0.08	3.07	0.22	2.57	0.06	2.59	0.08	2.67	0.03	2.54	0.01	2.47	0.01	2.04	<0.01
acute kidney injury	FENOFIBRATE	145 MG	HYDROCHLOROTHIAZIDE	25 MG	LISINOPRIL	20 MG	3.92	3.27	0.03	3.15	0.02	3.18	0.03	2.74	0.03	2.54	0.02	2.58	0.03	2.64	<0.01	2.7	<0.01	2.52	<0.01	2.1	<0.01
acute kidney injury	FENOFIBRATE	145 MG	HYDROCHLOROTHIAZIDE	25 MG	METOPROLOL	50 MG	2.99	2.46	0.03	2.31	0.01	2.84	0.33	2.03	0.03	1.79	0.01	2.71	0.33	1.94	<0.01	2.42	0.08	2.19	0.02	1.83	<0.01
acute kidney injury	FENOFIBRATE	145 MG	INSULIN	48.39 UNIT	LISINOPRIL	20 MG	3.32	2.76	0.01	2.97	0.09	2.74	0.01	2.29	0.01	2.66	0.09	2.26	0.01	2.48	<0.01	2.37	<0.01	2.37	<0.01	1.99	<0.01
acute kidney injury	FENOFIBRATE	145 MG	INSULIN	48.39 UNIT	METOPROLOL	50 MG	2.23	2.04	0.12	2.02	0.11	2.28	0.60	1.87	0.12	1.83	0.11	2.33	0.60	1.77	0.02	2.05	0.22	1.97	0.14	1.69	0.02
acute kidney injury	FENOFIBRATE	145 MG	LISINOPRIL	20 MG	METOPROLOL	50 MG	2.84	2.31	<0.01	2.26	<0.01	2.75	0.35	1.88	<0.01	1.8	<0.01	2.67	0.35	1.88	<0.01	2.28	0.02	2.16	0.01	1.78	<0.01
acute kidney injury	FINASTERIDE	5 MG	LISINOPRIL	20 MG	METOPROLOL	50 MG	2.13	2.01	0.30	1.48	<0.01	1.43	<0.01	1.89	0.30	1.03	<0.01	0.95	<0.01	1.53	0.03	1.65	0.08	1.17	<0.01	1.31	0.01
acute kidney injury	FLUTICASONE	0.04 MG	LISINOPRIL	20 MG	TIOTROPIUM	0.02 MG	6.1	4.1	0.01	2.66	<0.01	3.37	<0.01	2.76	0.01	1.16	<0.01	1.86	<0.01	2.29	<0.01	2.75	<0.01	1.91	<0.01	1.77	<0.01
acute kidney injury	FUROSEMIDE	40 MG	GABAPENTIN	900 MG	GLIPIZIDE	10 MG	2.93	2.4	0.02	2.94	0.52	3	0.59	1.96	0.02	2.96	0.52	3.07	0.59	2.23	0.03	2.28	0.04	2.93	0.49	2.06	0.01
acute kidney injury	FUROSEMIDE	40 MG	GABAPENTIN	900 MG	HYDRALAZINE	100 MG	3.58	2.58	0.01	3.29	0.25	3.29	0.24	1.86	0.01	3.03	0.25	3.03	0.24	2.52	0.03	2.36	0.01	3.08	0.20	2.19	0.01
acute kidney injury	FUROSEMIDE	40 MG	GABAPENTIN	900 MG	HYDROCHLOROTHIAZIDE	25 MG	8.53	5.02	<0.01	7.99	0.32	5.14	<0.01	2.96	<0.01	7.49	0.32	3.1	<0.01	4.48	<0.01	3.3	<0.01	4.87	<0.01	2.93	<0.01
acute kidney injury	FUROSEMIDE	40 MG	GABAPENTIN	900 MG	HYDROCODONE	30 MG	3.27	2.36	<0.01	3.07	0.19	3.15	0.30	1.71	<0.01	2.87	0.19	3.02	0.30	2.15	<0.01	2.26	<0.01	2.98	0.18	2.02	<0.01
acute kidney injury	FUROSEMIDE	40 MG	GABAPENTIN	900 MG	INSULIN	48.39 UNIT	3.22	2.71	<0.01	3.1	0.24	3.16	0.37	2.28	<0.01	2.99	0.24	3.1	0.37	2.48	<0.01	2.42	<0.01	3.02	0.20	2.17	<0.01
acute kidney injury	FUROSEMIDE	40 MG	GABAPENTIN	900 MG	LISINOPRIL	20 MG	5.12	3.96	<0.01	4.54	0.03	3.86	<0.01	3.05	<0.01	4.03	0.03	2.92	<0.01	3.24	<0.01	2.84	<0.01	3.57	<0.01	2.43	<0.01
acute kidney injury	FUROSEMIDE	40 MG	GABAPENTIN	900 MG	LOSARTAN	100 MG	2.89	2.2	0.01	2.58	0.17	2.98	0.61	1.67	0.01	2.3	0.17	3.08	0.61	1.94	0.01	2.19	0.06	2.75	0.39	1.93	0.02
acute kidney injury	FUROSEMIDE	40 MG	GABAPENTIN	900 MG	METOPROLOL	50 MG	2.7	2.16	<0.01	2.59	0.21	2.96	0.94	1.73	<0.01	2.47	0.21	3.25	0.94	1.97	<0.01	2.2	0.01	2.82	0.69	1.96	<0.01
acute kidney injury	FUROSEMIDE	40 MG	GABAPENTIN	900 MG	OXYCODONE	40 MG	3.38	2.73	0.01	3.28	0.38	3.19	0.27	2.2	0.01	3.18	0.38	3.02	0.27	2.49	0.01	2.41	0.01	3.07	0.24	2.16	<0.01
acute kidney injury	FUROSEMIDE	40 MG	GABAPENTIN	900 MG	SPIRONOLACTONE	25 MG	3.88	3.58	0.23	4.25	0.86	3.4	0.07	3.31	0.23	4.67	0.86	2.99	0.07	3.55	0.25	2.77	<0.01	3.45	0.17	2.57	<0.01
acute kidney injury	FUROSEMIDE	40 MG	GABAPENTIN	900 MG	TRIMETHOPRIM	320 MG	14.55	9.3	0.04	15.41	0.59	6.56	<0.01	5.94	0.04	16.32	0.59	2.96	<0.01	9.63	0.12	4.44	<0.01	6.61	0.01	4.24	<0.01
acute kidney injury	FUROSEMIDE	40 MG	GLIMEPIRIDE	4 MG	LISINOPRIL	20 MG	3.74	2.61	<0.01	3.93	0.69	3.44	0.22	1.82	<0.01	4.13	0.69	3.16	0.22	2.67	0.01	2.36	<0.01	3.38	0.25	2.24	<0.01
acute kidney injury	FUROSEMIDE	40 MG	GLIPIZIDE	10 MG	LISINOPRIL	20 MG	3.22	2.36	<0.01	3.69	0.98	3.17	0.42	1.72	<0.01	4.23	0.98	3.13	0.42	2.56	0.01	2.28	<0.01	3.27	0.56	2.2	<0.01
acute kidney injury	FUROSEMIDE	40 MG	GLIPIZIDE	10 MG	SPIRONOLACTONE	25 MG	3.96	3.71	0.32	4.24	0.73	3.34	0.06	3.47	0.32	4.54	0.73	2.82	0.06	3.58	0.27	2.74	0.02	3.39	0.17	2.55	0.01
acute kidney injury	FUROSEMIDE	40 MG	HYDRALAZINE	100 MG	INSULIN	48.39 UNIT	3.55	2.93	0.02	3.24	0.10	3.27	0.15	2.42	0.02	2.95	0.10	3.01	0.15	2.58	<0.01	2.68	0.01	3.06	0.08	2.28	<0.01
acute kidney injury	FUROSEMIDE	40 MG	HYDRALAZINE	100 MG	LISINOPRIL	20 MG	3.78	2.78	<0.01	3.97	0.74	3.46	0.14	2.05	<0.01	4.17	0.74	3.16	0.14	2.77	<0.01	2.69	<0.01	3.4	0.17	2.39	<0.01
acute kidney injury	FUROSEMIDE	40 MG	HYDRALAZINE	100 MG	LOSARTAN	100 MG	3.96	2.26	<0.01	3	0.03	3.42	0.17	1.29	<0.01	2.27	0.03	2.95	0.17	1.96	<0.01	2.36	0.01	2.93	0.08	2	<0.01
acute kidney injury	FUROSEMIDE	40 MG	HYDRALAZINE	100 MG	METOPROLOL	50 MG	3.34	2.6	<0.01	2.84	0.01	3.17	0.26	2.03	<0.01	2.42	0.01	3.02	0.26	2.14	<0.01	2.53	<0.01	2.9	0.08	2.09	<0.01
acute kidney injury	FUROSEMIDE	40 MG	HYDROCHLOROTHIAZIDE	25 MG	LISINOPRIL	20 MG	10.23	5.52	<0.01	6.58	<0.01	8.82	0.09	2.98	<0.01	4.23	<0.01	7.61	0.09	3.85	<0.01	4.63	<0.01	5.46	<0.01	3.12	<0.01
acute kidney injury	FUROSEMIDE	40 MG	HYDROCHLOROTHIAZIDE	25 MG	SPIRONOLACTONE	25 MG	20.94	8.35	<0.01	9.84	<0.01	12.41	0.01	3.33	<0.01	4.62	<0.01	7.36	0.01	5.47	<0.01	5.77	<0.01	6.61	<0.01	3.74	<0.01
acute kidney injury	FUROSEMIDE	40 MG	HYDROCHLOROTHIAZIDE	25 MG	VALSARTAN	160 MG	5.96	3.42	<0.01	4.47	0.03	6.74	0.80	1.96	<0.01	3.35	0.03	7.62	0.80	2.68	<0.01	3.72	0.01	4.55	0.10	2.64	<0.01
acute kidney injury	FUROSEMIDE	40 MG	HYDROCODONE	30 MG	LISINOPRIL	20 MG	5.62	3.7	<0.01	4.76	0.01	3.89	<0.01	2.44	<0.01	4.03	0.01	2.7	<0.01	3.15	<0.01	2.64	<0.01	3.59	<0.01	2.36	<0.01
acute kidney injury	FUROSEMIDE	40 MG	HYDROCODONE	30 MG	SPIRONOLACTONE	25 MG	4.55	3.7	0.05	4.54	0.49	3.58	0.01	3	0.05	4.54	0.49	2.81	0.01	3.58	0.06	2.69	<0.01	3.51	0.04	2.53	<0.01
acute kidney injury	FUROSEMIDE	40 MG	INSULIN	48.39 UNIT	LISINOPRIL	20 MG	4.22	3.06	<0.01	4.23	0.54	3.56	<0.01	2.22	<0.01	4.25	0.54	3	<0.01	2.92	<0.01	2.67	<0.01	3.47	<0.01	2.39	<0.01
acute kidney injury	FUROSEMIDE	40 MG	INSULIN	48.39 UNIT	SITAGLIPTIN	100 MG	3.09	2.28	0.03	4.14	0.96	3.04	0.45	1.69	0.03	5.53	0.96	2.98	0.45	2.68	0.27	2.29	0.09	3.45	0.68	2.29	0.12
acute kidney injury	FUROSEMIDE	40 MG	INSULIN	48.39 UNIT	SPIRONOLACTONE	25 MG	4.53	3.98	0.06	4.59	0.58	3.61	<0.01	3.49	0.06	4.65	0.58	2.88	<0.01	3.73	0.03	2.98	<0.01	3.56	<0.01	2.67	<0.01
acute kidney injury	FUROSEMIDE	40 MG	INSULIN	48.39 UNIT	VALSARTAN	160 MG	3.64	2.61	<0.01	3.49	0.31	3.28	0.09	1.87	<0.01	3.34	0.31	2.95	0.09	2.37	<0.01	2.43	<0.01	3.16	0.11	2.15	<0.01
acute kidney injury	FUROSEMIDE	40 MG	LISINOPRIL	20 MG	METOLAZONE	2.5 MG	8.61	7.64	0.25	7.36	0.11	5.86	<0.01	6.78	0.25	6.3	0.11	3.99	<0.01	6.68	0.09	4.53	<0.01	4.86	<0.01	3.72	<0.01
acute kidney injury	FUROSEMIDE	40 MG	LISINOPRIL	20 MG	METOPROLOL	50 MG	3.52	2.57	<0.01	2.93	<0.01	3.97	1.00	1.87	<0.01	2.44	<0.01	4.46	1.00	2.13	<0.01	2.71	<0.01	3.23	0.06	2.16	<0.01
acute kidney injury	FUROSEMIDE	40 MG	LISINOPRIL	20 MG	OXYCODONE	40 MG	5.26	4.38	0.05	4.04	0.01	4.64	0.11	3.64	0.05	3.1	0.01	4.09	0.11	3.12	<0.01	3.44	<0.01	3.66	0.01	2.56	<0.01
acute kidney injury	FUROSEMIDE	40 MG	LISINOPRIL	20 MG	PIOGLITAZONE	30 MG	3.23	2.46	0.02	3.03	0.33	3.65	0.84	1.87	0.02	2.85	0.33	4.12	0.84	2.18	0.02	2.59	0.11	3.17	0.46	2.15	0.03
acute kidney injury	FUROSEMIDE	40 MG	LISINOPRIL	20 MG	SITAGLIPTIN	100 MG	3.7	2.7	0.05	4.44	0.82	3.9	0.62	1.98	0.05	5.32	0.82	4.12	0.62	2.91	0.19	2.72	0.12	3.83	0.55	2.48	0.10
acute kidney injury	FUROSEMIDE	40 MG	LISINOPRIL	20 MG	SPIRONOLACTONE	25 MG	9.93	7.56	<0.01	6.46	<0.01	6.16	<0.01	5.75	<0.01	4.2	<0.01	3.82	<0.01	4.94	<0.01	4.44	<0.01	4.5	<0.01	3.18	<0.01
acute kidney injury	FUROSEMIDE	40 MG	LISINOPRIL	20 MG	SULFAMETHOXAZOLE	1600 MG	56.03	29.24	<0.01	26.97	<0.01	14.94	<0.01	15.25	<0.01	12.98	<0.01	3.98	<0.01	15.9	<0.01	8.82	<0.01	9.36	<0.01	5.75	<0.01
acute kidney injury	FUROSEMIDE	40 MG	LISINOPRIL	20 MG	TRIMETHOPRIM	320 MG	60.03	30.06	<0.01	27.58	<0.01	15.46	<0.01	15.05	<0.01	12.67	<0.01	3.98	<0.01	15.8	<0.01	8.94	<0.01	9.47	<0.01	5.73	<0.01
acute kidney injury	FUROSEMIDE	40 MG	METOPROLOL	50 MG	SITAGLIPTIN	100 MG	4.38	2.99	0.01	4.56	0.59	3.26	0.02	2.05	0.01	4.75	0.59	2.43	0.02	2.92	0.04	2.3	<0.01	3.47	0.15	2.25	<0.01
acute kidney injury	FUROSEMIDE	40 MG	METOPROLOL	50 MG	SPIRONOLACTONE	25 MG	4.57	3.87	0.02	4.59	0.53	3.28	<0.01	3.28	0.02	4.61	0.53	2.35	<0.01	3.65	0.01	2.59	<0.01	3.42	<0.01	2.49	<0.01
acute kidney injury	FUROSEMIDE	40 MG	METOPROLOL	50 MG	VALSARTAN	160 MG	3.02	2.14	<0.01	3.25	0.82	2.71	0.07	1.52	<0.01	3.5	0.82	2.44	0.07	2.18	<0.01	1.95	<0.01	2.94	0.40	1.94	<0.01
acute kidney injury	GABAPENTIN	900 MG	GLIMEPIRIDE	4 MG	LISINOPRIL	20 MG	2.35	2.07	0.12	2.71	0.92	2.18	0.27	1.82	0.12	3.13	0.92	2.02	0.27	2.22	0.36	1.89	0.09	2.16	0.30	1.79	0.07
acute kidney injury	GABAPENTIN	900 MG	GLIPIZIDE	10 MG	HYDROCHLOROTHIAZIDE	25 MG	2.53	2.48	0.44	2.69	0.70	2.26	0.20	2.43	0.44	2.87	0.70	2.02	0.20	2.45	0.43	2.07	0.14	2.19	0.21	1.9	0.08
acute kidney injury	GABAPENTIN	900 MG	GLIPIZIDE	10 MG	INSULIN	48.39 UNIT	2.14	1.94	0.13	2.24	0.71	2.12	0.46	1.75	0.13	2.35	0.71	2.11	0.46	2	0.29	1.88	0.16	2.01	0.31	1.74	0.08
acute kidney injury	GABAPENTIN	900 MG	GLIPIZIDE	10 MG	LISINOPRIL	20 MG	2.66	2.12	<0.01	2.9	0.86	2.27	0.04	1.68	<0.01	3.15	0.86	1.94	0.04	2.25	0.07	1.93	<0.01	2.21	0.06	1.82	<0.01
acute kidney injury	GABAPENTIN	900 MG	GLIPIZIDE	10 MG	METOPROLOL	50 MG	1.9	1.8	0.26	1.82	0.30	1.97	0.65	1.7	0.26	1.74	0.30	2.04	0.65	1.65	0.12	1.78	0.30	1.82	0.36	1.57	0.09
acute kidney injury	GABAPENTIN	900 MG	HYDROCHLOROTHIAZIDE	25 MG	HYDROCODONE	30 MG	3.16	2.98	0.25	2.31	<0.01	2.96	0.23	2.81	0.25	1.68	<0.01	2.77	0.23	2.11	<0.01	2.65	0.08	2.19	<0.01	1.9	<0.01
acute kidney injury	GABAPENTIN	900 MG	HYDROCHLOROTHIAZIDE	25 MG	INSULIN	48.39 UNIT	3.25	2.64	0.01	2.77	0.03	3.08	0.26	2.14	0.01	2.37	0.03	2.92	0.26	2.35	<0.01	2.55	0.02	2.42	0.01	2.03	<0.01
acute kidney injury	GABAPENTIN	900 MG	HYDROCHLOROTHIAZIDE	25 MG	LISINOPRIL	20 MG	4.57	3.51	<0.01	3.72	<0.01	3.4	<0.01	2.7	<0.01	3.02	<0.01	2.53	<0.01	2.84	<0.01	2.78	<0.01	2.67	<0.01	2.15	<0.01
acute kidney injury	GABAPENTIN	900 MG	HYDROCHLOROTHIAZIDE	25 MG	METOPROLOL	50 MG	2.39	2.23	0.17	2.06	0.03	2.68	0.93	2.07	0.17	1.78	0.03	3.01	0.93	1.84	0.01	2.36	0.45	2.12	0.14	1.81	0.01
acute kidney injury	GABAPENTIN	900 MG	HYDROCHLOROTHIAZIDE	25 MG	OXYCODONE	40 MG	5.34	4.6	0.11	3.29	<0.01	3.77	<0.01	3.97	0.11	2.03	<0.01	2.67	<0.01	2.88	<0.01	3.27	<0.01	2.58	<0.01	2.21	<0.01
acute kidney injury	GABAPENTIN	900 MG	HYDROCHLOROTHIAZIDE	25 MG	VALSARTAN	160 MG	2.05	1.91	0.30	2.16	0.63	2.41	0.90	1.78	0.30	2.28	0.63	2.84	0.90	1.85	0.31	2.14	0.60	2.13	0.58	1.79	0.28
acute kidney injury	GABAPENTIN	900 MG	HYDROCODONE	30 MG	INSULIN	48.39 UNIT	2.34	2.13	0.09	2.32	0.46	2.01	0.01	1.94	0.09	2.31	0.46	1.72	0.01	2.07	0.10	1.81	<0.01	1.95	0.03	1.69	<0.01
acute kidney injury	GABAPENTIN	900 MG	HYDROCODONE	30 MG	LISINOPRIL	20 MG	2.99	2.7	0.05	3.04	0.61	2.2	<0.01	2.45	0.05	3.09	0.61	1.61	<0.01	2.52	0.02	1.99	<0.01	2.16	<0.01	1.83	<0.01
acute kidney injury	GABAPENTIN	900 MG	HYDROCODONE	30 MG	METOPROLOL	50 MG	1.62	1.54	0.22	1.7	0.76	1.71	0.79	1.47	0.22	1.77	0.76	1.8	0.79	1.53	0.28	1.56	0.34	1.7	0.69	1.47	0.18
acute kidney injury	GABAPENTIN	900 MG	INSULIN	48.39 UNIT	LISINOPRIL	20 MG	3.48	2.77	<0.01	3.31	0.18	2.8	<0.01	2.21	<0.01	3.16	0.18	2.25	<0.01	2.58	<0.01	2.37	<0.01	2.44	<0.01	2.01	<0.01
acute kidney injury	GABAPENTIN	900 MG	INSULIN	48.39 UNIT	LOSARTAN	100 MG	1.84	1.73	0.26	1.77	0.34	2.09	0.90	1.62	0.26	1.69	0.34	2.37	0.90	1.6	0.17	1.89	0.57	1.85	0.51	1.6	0.20
acute kidney injury	GABAPENTIN	900 MG	INSULIN	48.39 UNIT	METOPROLOL	50 MG	2.25	2.06	0.05	1.97	0.01	2.32	0.71	1.88	0.05	1.72	0.01	2.39	0.71	1.76	<0.01	2.06	0.13	1.96	0.03	1.68	<0.01
acute kidney injury	GABAPENTIN	900 MG	INSULIN	48.39 UNIT	OXYCODONE	40 MG	3.22	2.65	0.02	2.63	0.01	2.69	0.02	2.18	0.02	2.15	0.01	2.25	0.02	2.24	<0.01	2.3	0.01	2.2	<0.01	1.87	<0.01
acute kidney injury	GABAPENTIN	900 MG	ISOSORBIDE	30 MG	METOPROLOL	50 MG	1.76	1.5	0.04	1.75	0.47	1.8	0.59	1.29	0.04	1.73	0.47	1.85	0.59	1.51	0.11	1.53	0.14	1.73	0.46	1.45	0.10
acute kidney injury	GABAPENTIN	900 MG	LISINOPRIL	20 MG	METOPROLOL	50 MG	2.99	2.36	<0.01	2.22	<0.01	3.1	0.75	1.86	<0.01	1.65	<0.01	3.21	0.75	1.86	<0.01	2.4	<0.01	2.21	<0.01	1.79	<0.01
acute kidney injury	GABAPENTIN	900 MG	LISINOPRIL	20 MG	OXYCODONE	40 MG	5.83	4.31	<0.01	3.31	<0.01	4.11	<0.01	3.19	<0.01	1.88	<0.01	2.89	<0.01	2.72	<0.01	3.13	<0.01	2.6	<0.01	2.12	<0.01
acute kidney injury	GABAPENTIN	900 MG	LISINOPRIL	20 MG	SPIRONOLACTONE	25 MG	18.36	10.64	<0.01	7.11	<0.01	7.41	<0.01	6.17	<0.01	2.75	<0.01	2.99	<0.01	5.46	<0.01	4.96	<0.01	3.87	<0.01	3.02	<0.01
acute kidney injury	GABAPENTIN	900 MG	LISINOPRIL	20 MG	SULFAMETHOXAZOLE	1600 MG	21.29	18.76	0.29	11.13	<0.01	7.98	<0.01	16.53	0.29	5.82	<0.01	2.99	<0.01	10.53	0.02	6.57	<0.01	4.82	<0.01	4.19	<0.01
acute kidney injury	GABAPENTIN	900 MG	LISINOPRIL	20 MG	TIZANIDINE	8 MG	4.76	4.15	0.11	3	<0.01	3.77	0.01	3.61	0.11	1.89	<0.01	2.99	0.01	2.64	<0.01	3.1	<0.01	2.5	<0.01	2.1	<0.01
acute kidney injury	GABAPENTIN	900 MG	LISINOPRIL	20 MG	TRIMETHOPRIM	320 MG	21.65	18.85	0.27	10.73	<0.01	8.04	<0.01	16.41	0.27	5.32	<0.01	2.98	<0.01	10.18	0.01	6.59	<0.01	4.73	<0.01	4.12	<0.01
acute kidney injury	GABAPENTIN	900 MG	LOSARTAN	100 MG	METOPROLOL	50 MG	1.94	1.72	0.11	1.83	0.28	1.81	0.24	1.53	0.11	1.74	0.28	1.68	0.24	1.61	0.09	1.59	0.08	1.74	0.22	1.48	0.05
acute kidney injury	GABAPENTIN	900 MG	METOPROLOL	50 MG	OXYCODONE	40 MG	2.36	2.09	0.10	2.27	0.33	2	0.03	1.86	0.10	2.18	0.33	1.7	0.03	2	0.10	1.77	0.01	1.93	0.06	1.65	0.01
acute kidney injury	GABAPENTIN	900 MG	SULFAMETHOXAZOLE	1600 MG	TRIMETHOPRIM	320 MG	5.15	4.5	0.30	2.8	0.06	7.23	0.72	3.93	0.30	1.52	0.06	10.13	0.72	2.63	0.04	6.31	0.66	3.33	0.18	2.95	0.12
acute kidney injury	GLIMEPIRIDE	4 MG	HYDROCHLOROTHIAZIDE	25 MG	LISINOPRIL	20 MG	2.62	2.7	0.63	2.18	0.04	2.31	0.12	2.78	0.63	1.82	0.04	2.03	0.12	2.21	0.11	2.31	0.19	1.96	0.02	1.86	0.02
acute kidney injury	GLIMEPIRIDE	4 MG	INSULIN	48.39 UNIT	LISINOPRIL	20 MG	1.9	2.12	0.92	1.96	0.63	1.74	0.16	2.37	0.92	2.02	0.63	1.59	0.16	2.03	0.72	1.92	0.52	1.77	0.28	1.74	0.25
acute kidney injury	GLIMEPIRIDE	4 MG	LISINOPRIL	20 MG	METOPROLOL	50 MG	1.98	1.94	0.40	1.8	0.12	1.92	0.36	1.91	0.40	1.64	0.12	1.87	0.36	1.69	0.07	1.92	0.38	1.74	0.12	1.6	0.05
acute kidney injury	GLIPIZIDE	10 MG	HYDROCHLOROTHIAZIDE	25 MG	LISINOPRIL	20 MG	2.41	2.61	0.88	2.03	0.01	2.54	0.75	2.81	0.88	1.71	0.01	2.67	0.75	2.15	0.11	2.43	0.52	2.04	0.05	1.9	0.02
acute kidney injury	GLIPIZIDE	10 MG	HYDROCODONE	30 MG	LISINOPRIL	20 MG	2.62	2.58	0.45	2.11	0.01	2.41	0.24	2.55	0.45	1.7	0.01	2.22	0.24	2.14	0.08	2.11	0.08	1.99	0.04	1.78	0.01
acute kidney injury	GLIPIZIDE	10 MG	INSULIN	48.39 UNIT	LISINOPRIL	20 MG	1.99	2.19	0.95	1.92	0.27	1.95	0.40	2.41	0.95	1.84	0.27	1.92	0.40	2.02	0.58	2.04	0.61	1.86	0.22	1.78	0.14
acute kidney injury	GLIPIZIDE	10 MG	LISINOPRIL	20 MG	METOPROLOL	50 MG	1.83	1.88	0.71	1.84	0.54	1.79	0.37	1.93	0.71	1.85	0.54	1.76	0.37	1.71	0.18	1.86	0.60	1.76	0.31	1.61	0.07
acute kidney injury	GLIPIZIDE	10 MG	LISINOPRIL	20 MG	PIOGLITAZONE	30 MG	1.95	1.92	0.43	1.71	0.09	1.83	0.23	1.89	0.43	1.49	0.09	1.71	0.23	1.64	0.10	1.86	0.35	1.69	0.13	1.58	0.07
acute kidney injury	GLIPIZIDE	10 MG	METFORMIN	1700 MG	SITAGLIPTIN	100 MG	1.58	1.5	0.28	1.58	0.50	1.44	0.11	1.43	0.28	1.58	0.50	1.31	0.11	1.67	0.68	1.37	0.10	1.55	0.43	1.46	0.29
acute kidney injury	HYDRALAZINE	100 MG	HYDROCHLOROTHIAZIDE	25 MG	LISINOPRIL	20 MG	2.87	2.83	0.45	2.52	0.15	2.56	0.19	2.79	0.45	2.21	0.15	2.29	0.19	2.38	0.14	2.44	0.18	2.4	0.16	2.06	0.05
acute kidney injury	HYDRALAZINE	100 MG	HYDROCHLOROTHIAZIDE	25 MG	METOPROLOL	50 MG	3.42	2.64	0.01	2.67	0.02	2.6	0.01	2.03	0.01	2.08	0.02	1.98	0.01	2.08	<0.01	2.32	0.01	2.36	0.01	1.9	<0.01
acute kidney injury	HYDRALAZINE	100 MG	INSULIN	48.39 UNIT	METOPROLOL	50 MG	2.9	2.31	<0.01	2.43	0.01	2.67	0.16	1.84	<0.01	2.04	0.01	2.45	0.16	1.94	<0.01	2.21	0.01	2.34	0.03	1.84	<0.01
acute kidney injury	HYDRALAZINE	100 MG	LISINOPRIL	20 MG	METOPROLOL	50 MG	2.24	2.07	0.09	2.26	0.57	2.23	0.48	1.91	0.09	2.29	0.57	2.22	0.48	1.89	0.03	2.06	0.19	2.24	0.50	1.82	0.02
acute kidney injury	HYDRALAZINE	100 MG	LOSARTAN	100 MG	METOPROLOL	50 MG	1.6	1.56	0.41	1.86	0.89	1.56	0.43	1.52	0.41	2.16	0.89	1.53	0.43	1.61	0.52	1.47	0.32	1.83	0.78	1.51	0.39
acute kidney injury	HYDROCHLOROTHIAZIDE	25 MG	HYDROCODONE	30 MG	LISINOPRIL	20 MG	3.24	2.85	0.04	2.98	0.11	3.01	0.17	2.51	0.04	2.75	0.11	2.8	0.17	2.51	0.01	2.33	<0.01	2.62	0.02	2.02	<0.01
acute kidney injury	HYDROCHLOROTHIAZIDE	25 MG	HYDROCODONE	30 MG	VALSARTAN	160 MG	3.69	2.65	0.02	2.51	<0.01	3.2	0.15	1.91	0.02	1.7	<0.01	2.77	0.15	2.03	<0.01	2.26	0.01	2.44	0.02	1.83	<0.01
acute kidney injury	HYDROCHLOROTHIAZIDE	25 MG	IBUPROFEN	2400 MG	LISINOPRIL	20 MG	3.18	2.45	0.09	2.96	0.33	3.26	0.55	1.88	0.09	2.75	0.33	3.34	0.55	2.33	0.12	2.26	0.11	2.74	0.28	1.99	0.06
acute kidney injury	HYDROCHLOROTHIAZIDE	25 MG	INSULIN	48.39 UNIT	LISINOPRIL	20 MG	3.18	2.73	<0.01	3.02	0.15	2.6	<0.01	2.35	<0.01	2.86	0.15	2.12	<0.01	2.49	<0.01	2.35	<0.01	2.49	<0.01	2.05	<0.01
acute kidney injury	HYDROCHLOROTHIAZIDE	25 MG	INSULIN	48.39 UNIT	PRAVASTATIN	40 MG	3.48	2.46	0.01	2.58	0.01	2.74	0.04	1.74	0.01	1.91	0.01	2.16	0.04	1.89	<0.01	2.22	0.01	2.35	0.02	1.8	<0.01
acute kidney injury	HYDROCHLOROTHIAZIDE	25 MG	INSULIN	48.39 UNIT	VALSARTAN	160 MG	2.02	2.1	0.63	1.93	0.31	2.12	0.69	2.18	0.63	1.83	0.31	2.22	0.69	1.84	0.25	2.07	0.56	2.04	0.52	1.78	0.22
acute kidney injury	HYDROCHLOROTHIAZIDE	25 MG	ISOSORBIDE	30 MG	LISINOPRIL	20 MG	2.83	2.36	0.07	2.79	0.46	2.18	0.02	1.97	0.07	2.76	0.46	1.68	0.02	2.29	0.11	1.87	0.01	2.25	0.09	1.82	0.01
acute kidney injury	HYDROCHLOROTHIAZIDE	25 MG	LISINOPRIL	20 MG	METOPROLOL	50 MG	3.04	2.37	<0.01	2.45	<0.01	2.91	0.15	1.84	<0.01	1.97	<0.01	2.79	0.15	1.95	<0.01	2.31	<0.01	2.39	<0.01	1.86	<0.01
acute kidney injury	HYDROCHLOROTHIAZIDE	25 MG	LISINOPRIL	20 MG	NIFEDIPINE	60 MG	3.41	2.56	0.02	2.71	0.05	3.07	0.18	1.92	0.02	2.16	0.05	2.75	0.18	2.23	0.01	2.39	0.03	2.5	0.04	1.98	<0.01
acute kidney injury	HYDROCHLOROTHIAZIDE	25 MG	LISINOPRIL	20 MG	ONDANSETRON	16 MG	5.92	5.51	0.34	6.63	0.74	4.03	<0.01	5.13	0.34	7.42	0.74	2.75	<0.01	5.18	0.28	3.49	0.01	3.9	0.03	3.01	<0.01
acute kidney injury	HYDROCHLOROTHIAZIDE	25 MG	LISINOPRIL	20 MG	OXYBUTYNIN	10 MG	3.92	2.89	0.04	2.91	0.05	3.28	0.12	2.13	0.04	2.17	0.05	2.74	0.12	2.19	0.01	2.53	0.03	2.59	0.04	1.96	0.01
acute kidney injury	HYDROCHLOROTHIAZIDE	25 MG	LISINOPRIL	20 MG	OXYCODONE	40 MG	4.35	3.94	0.18	4.21	0.39	3.45	0.01	3.57	0.18	4.09	0.39	2.73	0.01	3.15	0.02	2.94	<0.01	3.1	0.01	2.34	<0.01
acute kidney injury	HYDROCHLOROTHIAZIDE	25 MG	LISINOPRIL	20 MG	PREGABALIN	200 MG	5.58	4.1	0.04	4.76	0.19	3.91	0.01	3.02	0.04	4.05	0.19	2.74	0.01	3.21	0.01	3.01	<0.01	3.3	0.01	2.37	<0.01
acute kidney injury	HYDROCHLOROTHIAZIDE	25 MG	LISINOPRIL	20 MG	RANITIDINE	300 MG	2.99	2.78	0.35	2.71	0.31	2.87	0.40	2.58	0.35	2.45	0.31	2.75	0.40	2.27	0.16	2.48	0.24	2.5	0.25	2	0.09
acute kidney injury	HYDROCHLOROTHIAZIDE	25 MG	LISINOPRIL	20 MG	SPIRONOLACTONE	25 MG	10.46	8.43	0.09	5.75	<0.01	5.4	<0.01	6.8	0.09	3.16	<0.01	2.79	<0.01	5.05	<0.01	4.32	<0.01	3.67	<0.01	2.98	<0.01
acute kidney injury	HYDROCHLOROTHIAZIDE	25 MG	LISINOPRIL	20 MG	SULFAMETHOXAZOLE	1600 MG	8.69	13.24	0.98	12.43	0.95	4.9	<0.01	20.19	0.98	17.79	0.95	2.76	<0.01	11.47	0.83	5.4	0.05	5.34	0.04	4.47	0.02
acute kidney injury	HYDROCHLOROTHIAZIDE	25 MG	LISINOPRIL	20 MG	TIZANIDINE	8 MG	7.28	5.17	0.03	4.77	0.01	4.45	<0.01	3.67	0.03	3.13	0.01	2.72	<0.01	3.35	<0.01	3.38	<0.01	3.31	<0.01	2.42	<0.01
acute kidney injury	HYDROCHLOROTHIAZIDE	25 MG	LISINOPRIL	20 MG	TRIMETHOPRIM	320 MG	9.14	13.47	0.97	12.16	0.91	5.02	<0.01	19.85	0.97	16.18	0.91	2.76	<0.01	11.16	0.76	5.45	0.03	5.28	0.02	4.41	0.01
acute kidney injury	HYDROCHLOROTHIAZIDE	25 MG	METFORMIN	1700 MG	OLMESARTAN	40 MG	3.68	1.89	<0.01	2.96	0.11	2.7	0.03	0.97	<0.01	2.37	0.11	1.98	0.03	1.99	0.01	1.69	<0.01	2.44	0.05	1.71	<0.01
acute kidney injury	HYDROCHLOROTHIAZIDE	25 MG	METFORMIN	1700 MG	SITAGLIPTIN	100 MG	2.27	1.82	0.03	1.95	0.16	2.14	0.29	1.45	0.03	1.68	0.16	2.01	0.29	1.9	0.15	1.66	0.03	2	0.23	1.68	0.05
acute kidney injury	HYDROCHLOROTHIAZIDE	25 MG	METOPROLOL	50 MG	SPIRONOLACTONE	25 MG	4.91	4.14	0.10	4.14	0.12	3.19	<0.01	3.49	0.10	3.49	0.12	2.07	<0.01	3.7	0.08	2.6	<0.01	2.95	<0.01	2.39	<0.01
acute kidney injury	HYDROCHLOROTHIAZIDE	25 MG	METOPROLOL	50 MG	VALSARTAN	160 MG	1.77	1.69	0.29	1.79	0.56	1.91	0.86	1.61	0.29	1.81	0.56	2.06	0.86	1.65	0.27	1.67	0.29	1.93	0.79	1.59	0.20
acute kidney injury	HYDROCODONE	30 MG	INSULIN	48.39 UNIT	LISINOPRIL	20 MG	3.06	2.65	0.02	2.83	0.12	2.47	<0.01	2.29	0.02	2.61	0.12	2	<0.01	2.41	0.01	2.26	<0.01	2.15	<0.01	1.9	<0.01
acute kidney injury	HYDROCODONE	30 MG	LISINOPRIL	20 MG	METOPROLOL	50 MG	1.9	1.91	0.55	1.7	0.03	2.3	1.00	1.92	0.55	1.52	0.03	2.79	1.00	1.64	0.03	2.09	0.90	1.82	0.29	1.64	0.05
acute kidney injury	HYDROCODONE	30 MG	LISINOPRIL	20 MG	SULFAMETHOXAZOLE	1600 MG	11.5	14.19	0.83	8.94	0.14	5.33	<0.01	17.52	0.83	6.96	0.14	2.47	<0.01	9.52	0.28	5.47	0.01	4.01	<0.01	3.84	<0.01
acute kidney injury	HYDROCODONE	30 MG	LISINOPRIL	20 MG	TRIMETHOPRIM	320 MG	11.6	14.22	0.83	8.93	0.12	5.35	<0.01	17.41	0.83	6.88	0.12	2.47	<0.01	9.36	0.25	5.47	0.01	4	<0.01	3.81	<0.01
acute kidney injury	INSULIN	48.39 UNIT	LISINOPRIL	20 MG	METOPROLOL	50 MG	2.64	2.24	<0.01	2.25	<0.01	2.47	0.05	1.9	<0.01	1.91	<0.01	2.31	0.05	1.88	<0.01	2.18	<0.01	2.17	<0.01	1.79	<0.01
acute kidney injury	INSULIN	48.39 UNIT	LISINOPRIL	20 MG	OXYCODONE	40 MG	4.19	3.94	0.27	3.07	<0.01	3.09	<0.01	3.71	0.27	2.25	<0.01	2.28	<0.01	2.75	<0.01	2.85	<0.01	2.51	<0.01	2.15	<0.01
acute kidney injury	INSULIN	48.39 UNIT	LISINOPRIL	20 MG	SITAGLIPTIN	100 MG	1.82	1.97	0.70	1.89	0.59	2.07	0.83	2.13	0.70	1.96	0.59	2.35	0.83	1.99	0.66	2.03	0.71	1.99	0.66	1.84	0.52
acute kidney injury	INSULIN	48.39 UNIT	LISINOPRIL	20 MG	SPIRONOLACTONE	25 MG	6.8	6.85	0.53	4.79	<0.01	3.93	<0.01	6.91	0.53	3.38	<0.01	2.27	<0.01	4.6	<0.01	3.75	<0.01	3.13	<0.01	2.77	<0.01
acute kidney injury	INSULIN	48.39 UNIT	METFORMIN	1700 MG	SITAGLIPTIN	100 MG	1.8	1.65	0.15	1.87	0.62	1.63	0.11	1.5	0.15	1.93	0.62	1.47	0.11	1.86	0.60	1.49	0.07	1.79	0.48	1.61	0.21
acute kidney injury	INSULIN	48.39 UNIT	METFORMIN	1700 MG	SPIRONOLACTONE	25 MG	4.23	3.58	0.03	3.85	0.14	2.48	<0.01	3.03	0.03	3.5	0.14	1.45	<0.01	3.42	0.04	2.19	<0.01	2.56	<0.01	2.17	<0.01
acute kidney injury	INSULIN	48.39 UNIT	METOPROLOL	50 MG	SPIRONOLACTONE	25 MG	3.9	3.67	0.25	3.73	0.32	2.7	<0.01	3.45	0.25	3.56	0.32	1.86	<0.01	3.46	0.18	2.38	<0.01	2.61	<0.01	2.23	<0.01
acute kidney injury	ISOSORBIDE	30 MG	LISINOPRIL	20 MG	METOPROLOL	50 MG	1.88	1.89	0.55	1.57	<0.01	1.98	0.77	1.9	0.55	1.32	<0.01	2.08	0.77	1.58	0.01	1.94	0.64	1.61	0.03	1.54	0.02
acute kidney injury	LEVOTHYROXINE	0.09 MG	LOSARTAN	100 MG	SPIRONOLACTONE	25 MG	6.14	3.98	0.01	4.1	0.01	2.74	<0.01	2.59	0.01	2.74	0.01	1.23	<0.01	3.4	0.01	2.24	<0.01	2.2	<0.01	1.99	<0.01
acute kidney injury	LISINOPRIL	20 MG	METFORMIN	1700 MG	SITAGLIPTIN	100 MG	2.06	1.75	0.03	2.03	0.45	1.9	0.15	1.48	0.03	2	0.45	1.76	0.15	1.95	0.33	1.57	0.01	1.93	0.29	1.65	0.05
acute kidney injury	LISINOPRIL	20 MG	METOPROLOL	50 MG	ONDANSETRON	16 MG	4.85	4.33	0.20	5.06	0.63	3.03	<0.01	3.87	0.20	5.29	0.63	1.89	<0.01	4.26	0.24	2.61	<0.01	3.1	0.01	2.5	<0.01
acute kidney injury	LISINOPRIL	20 MG	METOPROLOL	50 MG	OXYCODONE	40 MG	3.29	2.45	<0.01	3.52	0.78	2.49	<0.01	1.82	<0.01	3.76	0.78	1.89	<0.01	2.46	0.01	1.96	<0.01	2.57	0.02	1.9	<0.01
acute kidney injury	LISINOPRIL	20 MG	METOPROLOL	50 MG	PIOGLITAZONE	30 MG	2.41	2.26	0.28	2.1	0.09	2.13	0.10	2.12	0.28	1.82	0.09	1.89	0.10	1.86	0.04	1.88	0.05	1.99	0.10	1.65	0.01
acute kidney injury	LISINOPRIL	20 MG	METOPROLOL	50 MG	SITAGLIPTIN	100 MG	2.26	2.35	0.60	2.08	0.28	2.08	0.25	2.43	0.60	1.92	0.28	1.9	0.25	2.13	0.38	1.92	0.20	1.99	0.26	1.77	0.14
acute kidney injury	LISINOPRIL	20 MG	METOPROLOL	50 MG	SPIRONOLACTONE	25 MG	7.09	4.69	<0.01	6.89	0.38	3.62	<0.01	3.1	<0.01	6.7	0.38	1.85	<0.01	4.51	<0.01	2.69	<0.01	3.58	<0.01	2.56	<0.01
acute kidney injury	LISINOPRIL	20 MG	METOPROLOL	50 MG	SULFAMETHOXAZOLE	1600 MG	16.22	11.33	0.02	16.88	0.60	5.51	<0.01	7.92	0.02	17.57	0.60	1.87	<0.01	10.71	0.04	4.2	<0.01	5.62	<0.01	3.95	<0.01
acute kidney injury	LISINOPRIL	20 MG	METOPROLOL	50 MG	TRIMETHOPRIM	320 MG	15.94	10.93	0.01	16.72	0.61	5.46	<0.01	7.5	0.01	17.53	0.61	1.87	<0.01	10.37	0.03	4.13	<0.01	5.59	<0.01	3.89	<0.01
acute myocardial infarction	CARVEDILOL	25 MG	CLOPIDOGREL	75 MG	FUROSEMIDE	40 MG	3.28	3.84	0.87	2.22	<0.01	3.1	0.34	4.48	0.87	1.5	<0.01	2.92	0.34	2.33	0.03	3.14	0.41	2.09	0.01	2	0.01
acute myocardial infarction	CARVEDILOL	25 MG	CLOPIDOGREL	75 MG	INSULIN	49.75 UNIT	6.47	5.26	0.07	3.27	<0.01	4.15	<0.01	4.27	0.07	1.65	<0.01	2.66	<0.01	2.92	<0.01	3.6	<0.01	2.49	<0.01	2.22	<0.01
acute myocardial infarction	CARVEDILOL	25 MG	CLOPIDOGREL	75 MG	ISOSORBIDE	30 MG	3.59	3.77	0.63	2.71	0.03	3.18	0.20	3.96	0.63	2.04	0.03	2.81	0.20	2.98	0.19	3.05	0.22	2.28	0.02	2.24	0.02
acute myocardial infarction	CARVEDILOL	25 MG	FUROSEMIDE	40 MG	HYDRALAZINE	100 MG	2.23	2.11	0.29	1.65	<0.01	1.84	0.02	2	0.29	1.23	<0.01	1.53	0.02	1.76	0.04	1.75	0.03	1.56	<0.01	1.52	<0.01
acute myocardial infarction	CARVEDILOL	25 MG	FUROSEMIDE	40 MG	INSULIN	49.75 UNIT	2.62	2.26	0.01	2.09	<0.01	1.95	<0.01	1.95	0.01	1.67	<0.01	1.44	<0.01	1.93	<0.01	1.78	<0.01	1.72	<0.01	1.58	<0.01
acute myocardial infarction	CARVEDILOL	25 MG	FUROSEMIDE	40 MG	ISOSORBIDE	30 MG	2.08	2.42	0.96	2.2	0.72	1.8	0.03	2.81	0.96	2.32	0.72	1.56	0.03	2.51	0.95	1.87	0.17	1.78	0.09	1.8	0.13
acute myocardial infarction	CLOPIDOGREL	75 MG	FUROSEMIDE	40 MG	METOPROLOL	50 MG	5.51	2.75	<0.01	4.03	<0.01	4.75	0.10	1.37	<0.01	2.95	<0.01	4.09	0.10	2.35	<0.01	2.56	<0.01	3.46	<0.01	2.09	<0.01
acute myocardial infarction	CLOPIDOGREL	75 MG	GLIPIZIDE	10 MG	METOPROLOL	50 MG	4.7	2.92	<0.01	3.8	0.07	3.82	0.11	1.81	<0.01	3.08	0.07	3.11	0.11	2.43	<0.01	2.5	<0.01	3.19	0.04	2.09	<0.01
acute myocardial infarction	CLOPIDOGREL	75 MG	INSULIN	49.75 UNIT	METOPROLOL	50 MG	3.83	2.83	<0.01	3.44	0.13	4.27	0.84	2.09	<0.01	3.09	0.13	4.76	0.84	2.39	<0.01	2.76	0.01	3.31	0.14	2.18	<0.01
acute myocardial infarction	CLOPIDOGREL	75 MG	ISOSORBIDE	30 MG	METOPROLOL	50 MG	6.04	4.21	<0.01	3.95	<0.01	4.39	<0.01	2.93	<0.01	2.59	<0.01	3.19	<0.01	2.78	<0.01	3.46	<0.01	3.21	<0.01	2.38	<0.01
acute myocardial infarction	CLOPIDOGREL	75 MG	METOPROLOL	50 MG	NITROGLYCERIN	1 MG	6.89	6.13	0.27	5.66	0.18	4.46	0.01	5.45	0.27	4.65	0.18	2.88	0.01	5.14	0.14	3.45	<0.01	3.77	0.01	2.95	<0.01
acute myocardial infarction	FUROSEMIDE	40 MG	GLIPIZIDE	10 MG	METOPROLOL	50 MG	1.6	1.83	0.93	1.55	0.36	1.65	0.64	2.08	0.93	1.51	0.36	1.71	0.64	1.63	0.56	1.71	0.69	1.57	0.43	1.5	0.33
acute myocardial infarction	FUROSEMIDE	40 MG	HYDRALAZINE	100 MG	METOPROLOL	50 MG	1.7	1.89	0.89	1.59	0.20	1.97	0.96	2.12	0.89	1.49	0.20	2.29	0.96	1.66	0.42	1.9	0.83	1.7	0.50	1.58	0.30
acute myocardial infarction	FUROSEMIDE	40 MG	INSULIN	49.75 UNIT	METOPROLOL	50 MG	2.2	2.23	0.62	1.76	<0.01	2.12	0.28	2.27	0.62	1.42	<0.01	2.06	0.28	1.77	<0.01	2	0.11	1.73	<0.01	1.61	<0.01
acute myocardial infarction	FUROSEMIDE	40 MG	ISOSORBIDE	30 MG	METOPROLOL	50 MG	2.82	3.17	0.95	1.98	<0.01	2.72	0.33	3.57	0.95	1.39	<0.01	2.63	0.33	2.09	<0.01	2.9	0.61	1.95	<0.01	1.92	<0.01
acute myocardial infarction	FUROSEMIDE	40 MG	LISINOPRIL	20 MG	PANTOPRAZOLE	40 MG	2.63	1.55	<0.01	1.68	<0.01	2.17	0.09	0.92	<0.01	1.08	<0.01	1.79	0.09	1.25	<0.01	1.48	<0.01	1.63	0.01	1.27	<0.01
acute myocardial infarction	GLIMEPIRIDE	4 MG	HYDROCHLOROTHIAZIDE	25 MG	LISINOPRIL	20 MG	1.72	1.23	<0.01	1.44	0.10	1.36	0.05	0.89	<0.01	1.2	0.10	1.08	0.05	1.22	0.03	1.13	0.01	1.35	0.11	1.17	0.04
acute myocardial infarction	INSULIN	49.75 UNIT	ISOSORBIDE	30 MG	METOPROLOL	50 MG	4.59	3.84	0.01	3.06	<0.01	4.32	0.24	3.21	0.01	2.04	<0.01	4.06	0.24	2.51	<0.01	3.5	0.01	2.78	<0.01	2.24	<0.01
gastrointestinal bleeding	ACETAMINOPHEN	1300 MG	CLOPIDOGREL	75 MG	GABAPENTIN	900 MG	2.5	1.87	0.03	1.57	<0.01	2.47	0.46	1.4	0.03	0.99	<0.01	2.44	0.46	1.38	<0.01	2.09	0.20	1.64	0.02	1.48	0.02
gastrointestinal bleeding	ACETAMINOPHEN	1300 MG	CLOPIDOGREL	75 MG	OXYCODONE	37.5 MG	3.54	2.32	0.01	2.03	<0.01	2.82	0.05	1.52	0.01	1.16	<0.01	2.26	0.05	1.61	<0.01	2.27	0.02	1.82	<0.01	1.58	<0.01
gastrointestinal bleeding	AMLODIPINE	5 MG	CLOPIDOGREL	75 MG	HYDROCHLOROTHIAZIDE	25 MG	3.62	2.88	0.07	1.98	<0.01	2.58	0.01	2.3	0.07	1.08	<0.01	1.84	0.01	1.79	<0.01	2.42	0.03	1.7	<0.01	1.63	<0.01
gastrointestinal bleeding	CLOPIDOGREL	75 MG	FUROSEMIDE	40 MG	METOPROLOL	50 MG	2.31	1.78	<0.01	2.14	0.23	1.91	0.05	1.38	<0.01	1.98	0.23	1.58	0.05	1.64	0.01	1.63	0.01	2.02	0.19	1.57	0.01
gastrointestinal bleeding	DILTIAZEM	240 MG	FUROSEMIDE	40 MG	WARFARIN	4.03 MG	1.57	1.84	0.94	1.65	0.67	1.43	0.19	2.15	0.94	1.73	0.67	1.3	0.19	1.8	0.82	1.54	0.45	1.5	0.38	1.5	0.39
gastrointestinal bleeding	FUROSEMIDE	40 MG	SPIRONOLACTONE	25 MG	WARFARIN	4.03 MG	1.73	2.02	0.91	1.92	0.87	1.7	0.41	2.36	0.91	2.12	0.87	1.66	0.41	1.98	0.83	1.75	0.52	1.67	0.38	1.61	0.31
hypoglycemia	ACETAMINOPHEN	1300 MG	INSULIN	50 UNIT	OXYCODONE	40 MG	20.74	17.53	0.24	4.28	<0.01	19.57	0.38	14.82	0.24	0.88	<0.01	18.46	0.38	4.32	<0.01	20.01	0.45	4.57	<0.01	4.69	<0.01
hypoglycemia	AMLODIPINE	10 MG	ATORVASTATIN	40 MG	GLIPIZIDE	10 MG	5.65	6.19	0.63	7.12	0.79	3.46	0.02	6.79	0.63	8.98	0.79	2.11	0.02	7.39	0.76	3.51	0.10	3.72	0.13	3.47	0.13
hypoglycemia	AMLODIPINE	10 MG	ATORVASTATIN	40 MG	INSULIN	50 UNIT	10.42	13.79	0.91	18.25	0.99	4.53	<0.01	18.24	0.91	31.95	0.99	1.97	<0.01	20.7	0.99	4.8	<0.01	5.46	0.01	5.38	0.02
hypoglycemia	AMLODIPINE	10 MG	ATORVASTATIN	40 MG	METFORMIN	2000 MG	7.31	6.79	0.38	7.54	0.55	4.11	0.01	6.3	0.38	7.77	0.55	2.31	0.01	7.85	0.58	3.69	0.02	3.87	0.03	3.57	0.03
hypoglycemia	AMLODIPINE	10 MG	CARVEDILOL	25 MG	INSULIN	50 UNIT	56.82	40.31	0.08	33.74	0.01	12.43	<0.01	28.6	0.08	20.04	0.01	2.72	<0.01	30.89	0.04	9.68	<0.01	8.07	<0.01	7.14	<0.01
hypoglycemia	AMLODIPINE	10 MG	CLOPIDOGREL	75 MG	INSULIN	50 UNIT	12.34	12.02	0.47	17.86	0.84	4.73	0.01	11.7	0.47	25.86	0.84	1.81	0.01	18.17	0.76	4.63	0.03	5.35	0.06	5.14	0.08
hypoglycemia	AMLODIPINE	10 MG	FUROSEMIDE	40 MG	INSULIN	50 UNIT	24.42	18.78	0.09	24.56	0.51	9.79	<0.01	14.44	0.09	24.69	0.51	3.92	<0.01	23	0.42	7.18	<0.01	7.48	<0.01	6.39	<0.01
hypoglycemia	AMLODIPINE	10 MG	FUROSEMIDE	40 MG	METFORMIN	2000 MG	12.35	9.38	0.20	9.73	0.23	7.99	0.09	7.13	0.20	7.66	0.23	5.17	0.09	9.15	0.26	5.78	0.05	5.28	0.04	4.41	0.03
hypoglycemia	AMLODIPINE	10 MG	GABAPENTIN	900 MG	INSULIN	50 UNIT	12.29	14.76	0.77	18.18	0.95	6.14	<0.01	17.72	0.77	26.91	0.95	3.06	<0.01	20.46	0.93	6.04	0.02	6.13	0.02	5.91	0.03
hypoglycemia	AMLODIPINE	10 MG	GLIMEPIRIDE	4 MG	METFORMIN	2000 MG	16.54	9.5	0.06	10.12	0.07	13.32	0.29	5.46	0.06	6.19	0.07	10.72	0.29	8.44	0.09	10.83	0.21	6.55	0.04	5.81	0.04
hypoglycemia	AMLODIPINE	10 MG	GLIPIZIDE	10 MG	LISINOPRIL	20 MG	10.13	8.38	0.18	4.8	<0.01	8.91	0.28	6.93	0.18	2.28	<0.01	7.85	0.28	4.29	<0.01	8.39	0.26	4.24	<0.01	3.79	<0.01
hypoglycemia	AMLODIPINE	10 MG	GLIPIZIDE	10 MG	METFORMIN	2000 MG	4.67	5.2	0.65	5.82	0.80	7.07	0.91	5.78	0.65	7.26	0.80	10.7	0.91	6.41	0.80	7.26	0.86	4.95	0.56	4.82	0.53
hypoglycemia	AMLODIPINE	10 MG	HYDROCHLOROTHIAZIDE	25 MG	INSULIN	50 UNIT	32.88	24.91	0.18	27.58	0.28	7.77	<0.01	18.87	0.18	23.14	0.28	1.84	<0.01	25.38	0.27	6.17	<0.01	6.64	<0.01	5.83	<0.01
hypoglycemia	AMLODIPINE	10 MG	INSULIN	50 UNIT	LISINOPRIL	20 MG	13.23	17.91	0.95	5.22	<0.01	20.43	0.99	24.24	0.95	2.06	<0.01	31.55	0.99	5.93	<0.01	23.44	0.99	5.85	<0.01	5.95	<0.01
hypoglycemia	AMLODIPINE	10 MG	INSULIN	50 UNIT	LOSARTAN	100 MG	131.36	44.96	<0.01	16.16	<0.01	51.81	0.01	15.39	<0.01	1.99	<0.01	20.43	0.01	8.59	<0.01	33.06	0.01	9.29	<0.01	6.79	<0.01
hypoglycemia	AMLODIPINE	10 MG	INSULIN	50 UNIT	SIMVASTATIN	40 MG	24.27	26.39	0.59	6.87	<0.01	24.13	0.49	28.69	0.59	1.95	<0.01	23.99	0.49	6.89	0.01	26.08	0.56	6.35	<0.01	6.18	0.01
hypoglycemia	AMLODIPINE	10 MG	LISINOPRIL	20 MG	METFORMIN	2000 MG	11.28	10.18	0.30	8.73	0.10	4.96	<0.01	9.18	0.30	6.76	0.10	2.18	<0.01	9.06	0.21	4.54	<0.01	4.13	<0.01	3.85	<0.01
hypoglycemia	AMLODIPINE	10 MG	LOSARTAN	100 MG	METFORMIN	2000 MG	24	11.41	0.03	12.54	0.04	7.04	<0.01	5.43	0.03	6.56	0.04	2.07	<0.01	9.68	0.05	4.64	<0.01	4.9	<0.01	3.92	<0.01
hypoglycemia	AMLODIPINE	10 MG	METFORMIN	2000 MG	SIMVASTATIN	40 MG	4.22	6.16	0.86	3.25	0.24	5.81	0.82	8.99	0.86	2.5	0.24	7.99	0.82	3.7	0.40	7.37	0.86	3.5	0.36	3.56	0.39
hypoglycemia	ATORVASTATIN	40 MG	CARVEDILOL	25 MG	INSULIN	50 UNIT	21.59	28.55	0.95	18.7	0.17	7.13	<0.01	37.76	0.95	16.2	0.17	2.36	<0.01	25.06	0.75	7.9	<0.01	5.85	<0.01	6.36	<0.01
hypoglycemia	ATORVASTATIN	40 MG	CARVEDILOL	25 MG	METFORMIN	2000 MG	3.69	5.16	0.94	5.16	0.96	3.6	0.45	7.22	0.94	7.21	0.96	3.51	0.45	6.73	0.98	4.09	0.64	3.54	0.44	3.72	0.51
hypoglycemia	ATORVASTATIN	40 MG	CLOPIDOGREL	75 MG	INSULIN	50 UNIT	29.71	16.75	0.02	21.64	0.10	6.62	<0.01	9.44	0.02	15.77	0.10	1.48	<0.01	19.48	0.12	5.23	<0.01	5.65	<0.01	5.24	<0.01
hypoglycemia	ATORVASTATIN	40 MG	CLOPIDOGREL	75 MG	METFORMIN	2000 MG	3.58	4.07	0.66	4.91	0.88	2.7	0.16	4.63	0.66	6.74	0.88	2.03	0.16	5.86	0.89	3.01	0.34	3.05	0.34	3.18	0.40
hypoglycemia	ATORVASTATIN	40 MG	FUROSEMIDE	40 MG	INSULIN	50 UNIT	15.77	15.82	0.51	16.7	0.66	6.66	<0.01	15.87	0.51	17.67	0.66	2.81	<0.01	19.85	0.88	6.11	<0.01	5.75	<0.01	5.76	<0.01
hypoglycemia	ATORVASTATIN	40 MG	FUROSEMIDE	40 MG	METFORMIN	2000 MG	7.31	7.56	0.56	6.96	0.41	5.03	0.04	7.81	0.56	6.63	0.41	3.46	0.04	8	0.61	4.75	0.09	4.11	0.03	3.97	0.04
hypoglycemia	ATORVASTATIN	40 MG	GABAPENTIN	900 MG	INSULIN	50 UNIT	10.94	14.58	0.97	14.28	0.97	5.98	<0.01	19.45	0.97	18.65	0.97	3.26	<0.01	18.94	1.00	6.05	<0.01	5.52	<0.01	5.71	<0.01
hypoglycemia	ATORVASTATIN	40 MG	GABAPENTIN	900 MG	METFORMIN	2000 MG	11.77	9.73	0.19	8.28	0.04	6.01	<0.01	8.05	0.19	5.82	0.04	3.07	<0.01	8.7	0.16	5.02	<0.01	4.38	<0.01	4.01	<0.01
hypoglycemia	ATORVASTATIN	40 MG	GLIMEPIRIDE	4 MG	METFORMIN	2000 MG	33.88	12.27	<0.01	13.35	<0.01	14.1	<0.01	4.44	<0.01	5.26	<0.01	5.87	<0.01	9.31	<0.01	11.05	<0.01	6.54	<0.01	5.81	<0.01
hypoglycemia	ATORVASTATIN	40 MG	GLIPIZIDE	10 MG	INSULIN	50 UNIT	9.15	10.42	0.72	13.8	0.98	10.63	0.76	11.85	0.72	20.82	0.98	12.35	0.76	16.84	0.98	11.52	0.78	7.4	0.23	7.99	0.34
hypoglycemia	ATORVASTATIN	40 MG	GLIPIZIDE	10 MG	LISINOPRIL	20 MG	8.54	7.85	0.31	4.41	<0.01	7.41	0.21	7.22	0.31	2.27	<0.01	6.42	0.21	4.15	<0.01	7.84	0.36	3.91	<0.01	3.68	<0.01
hypoglycemia	ATORVASTATIN	40 MG	GLIPIZIDE	10 MG	METFORMIN	2000 MG	6.96	6.2	0.28	6.26	0.29	7.21	0.56	5.51	0.28	5.63	0.29	7.47	0.56	6.66	0.44	7.38	0.58	4.73	0.10	4.75	0.12
hypoglycemia	ATORVASTATIN	40 MG	HYDROCHLOROTHIAZIDE	25 MG	INSULIN	50 UNIT	10.01	15.75	0.98	13.39	0.91	4.18	<0.01	24.8	0.98	17.92	0.91	1.74	<0.01	19.3	0.98	4.86	0.01	4.62	0.01	5.1	0.03
hypoglycemia	ATORVASTATIN	40 MG	INSULIN	50 UNIT	LISINOPRIL	20 MG	16.52	19.92	0.91	5.65	<0.01	17.38	0.64	24.03	0.91	1.93	<0.01	18.28	0.64	6.17	<0.01	22.17	0.94	5.39	<0.01	5.8	<0.01
hypoglycemia	ATORVASTATIN	40 MG	INSULIN	50 UNIT	LOSARTAN	100 MG	20.92	20.87	0.50	6.32	<0.01	18.51	0.32	20.82	0.50	1.91	<0.01	16.39	0.32	5.8	<0.01	21.71	0.54	5.55	<0.01	5.5	<0.01
hypoglycemia	ATORVASTATIN	40 MG	INSULIN	50 UNIT	METFORMIN	2000 MG	16.55	15.23	0.34	11.71	0.04	18.83	0.74	14.01	0.34	8.29	0.04	21.42	0.74	11.94	0.12	20.81	0.79	7.68	<0.01	8.15	0.01
hypoglycemia	ATORVASTATIN	40 MG	LEVOTHYROXINE	0.09 MG	METFORMIN	2000 MG	7.48	7.61	0.54	6.84	0.32	4.21	<0.01	7.75	0.54	6.25	0.32	2.37	<0.01	7.89	0.58	3.71	0.01	3.73	0.01	3.49	0.01
hypoglycemia	ATORVASTATIN	40 MG	LISINOPRIL	20 MG	METFORMIN	2000 MG	8.76	9.29	0.65	7.17	0.10	4.3	<0.01	9.85	0.65	5.88	0.10	2.11	<0.01	8.43	0.43	4.3	<0.01	3.74	<0.01	3.71	<0.01
hypoglycemia	ATORVASTATIN	40 MG	LOSARTAN	100 MG	METFORMIN	2000 MG	9.66	7.72	0.22	7.67	0.20	4.51	<0.01	6.17	0.22	6.1	0.20	2.11	<0.01	7.88	0.31	3.85	0.01	3.86	0.01	3.55	0.01
hypoglycemia	ATORVASTATIN	40 MG	METFORMIN	2000 MG	METOPROLOL	50 MG	8.61	8.81	0.56	3.57	<0.01	7.05	0.10	9.01	0.56	1.48	<0.01	5.77	0.10	3.44	<0.01	8.25	0.42	3.43	<0.01	3.35	<0.01
hypoglycemia	CARVEDILOL	25 MG	CLOPIDOGREL	75 MG	INSULIN	50 UNIT	17.59	13.46	0.16	24.91	0.91	8.42	<0.01	10.29	0.16	35.27	0.91	4.03	<0.01	20.62	0.66	5.84	<0.01	8.35	0.03	6.22	0.01
hypoglycemia	CARVEDILOL	25 MG	FUROSEMIDE	40 MG	INSULIN	50 UNIT	30.49	20.48	<0.01	33.06	0.71	9.45	<0.01	13.75	<0.01	35.84	0.71	2.93	<0.01	26.07	0.21	7.01	<0.01	8.85	<0.01	6.89	<0.01
hypoglycemia	CARVEDILOL	25 MG	GABAPENTIN	900 MG	INSULIN	50 UNIT	26.78	20.83	0.10	30.29	0.73	11.95	<0.01	16.19	0.10	34.26	0.73	5.33	<0.01	25.64	0.44	8.19	<0.01	9.84	<0.01	7.36	<0.01
hypoglycemia	CARVEDILOL	25 MG	HYDROCHLOROTHIAZIDE	25 MG	INSULIN	50 UNIT	15.06	17.82	0.75	23.08	0.95	6.4	<0.01	21.07	0.75	35.37	0.95	2.72	<0.01	23.64	0.89	5.8	<0.01	7.36	0.03	6.22	0.02
hypoglycemia	CARVEDILOL	25 MG	INSULIN	50 UNIT	LISINOPRIL	20 MG	33.18	26.47	0.08	9.23	<0.01	33.94	0.55	21.11	0.08	2.57	<0.01	34.72	0.55	7.6	<0.01	29.16	0.29	8.86	<0.01	7.2	<0.01
hypoglycemia	CARVEDILOL	25 MG	INSULIN	50 UNIT	LOSARTAN	100 MG	27.28	23.09	0.28	7.86	<0.01	29.79	0.62	19.55	0.28	2.27	<0.01	32.52	0.62	6.39	<0.01	26.27	0.46	8.01	<0.01	6.47	<0.01
hypoglycemia	CARVEDILOL	25 MG	INSULIN	50 UNIT	METFORMIN	2000 MG	14.36	14.7	0.54	10.26	0.09	25.67	0.99	15.05	0.54	7.33	0.09	45.88	0.99	11.38	0.25	23.99	0.93	9.95	0.15	9.22	0.14
hypoglycemia	CARVEDILOL	25 MG	INSULIN	50 UNIT	SIMVASTATIN	40 MG	60.09	39.79	0.08	12.6	<0.01	42.77	0.12	26.35	0.08	2.64	<0.01	30.44	0.12	9.1	<0.01	33.76	0.09	9.97	<0.01	7.63	<0.01
hypoglycemia	CARVEDILOL	25 MG	LISINOPRIL	20 MG	METFORMIN	2000 MG	8.18	9.02	0.70	6.77	0.18	5.43	0.02	9.95	0.70	5.61	0.18	3.6	0.02	8.17	0.50	4.81	0.03	4.74	0.03	4.16	0.02
hypoglycemia	CLOPIDOGREL	75 MG	FUROSEMIDE	40 MG	INSULIN	50 UNIT	6.53	10.59	0.99	10.12	0.97	5.35	0.20	17.18	0.99	15.69	0.97	4.39	0.20	15.44	1.00	5.59	0.31	5.19	0.24	5.47	0.31
hypoglycemia	CLOPIDOGREL	75 MG	INSULIN	50 UNIT	LISINOPRIL	20 MG	17.97	19.85	0.66	6.46	<0.01	14.34	0.19	21.93	0.66	2.33	<0.01	11.45	0.19	6.42	<0.01	19.49	0.59	5.35	<0.01	5.67	<0.01
hypoglycemia	CLOPIDOGREL	75 MG	INSULIN	50 UNIT	METFORMIN	2000 MG	20.44	16.88	0.29	10.4	0.04	16.86	0.30	13.93	0.29	5.29	0.04	13.91	0.30	11.24	0.13	19.51	0.46	6.98	0.02	7.73	0.05
hypoglycemia	FUROSEMIDE	40 MG	GABAPENTIN	900 MG	INSULIN	50 UNIT	13.23	15.92	0.91	14.87	0.82	7.44	<0.01	19.15	0.91	16.73	0.82	4.18	<0.01	19.38	0.98	6.71	<0.01	6.5	<0.01	6.2	<0.01
hypoglycemia	FUROSEMIDE	40 MG	GLIPIZIDE	10 MG	METFORMIN	2000 MG	7.71	6.45	0.21	7.4	0.43	7.86	0.53	5.4	0.21	7.1	0.43	8	0.53	7.16	0.41	7.73	0.50	5.78	0.19	5.25	0.15
hypoglycemia	FUROSEMIDE	40 MG	INSULIN	50 UNIT	LEVOTHYROXINE	0.09 MG	26.17	28.78	0.74	7.05	<0.01	19.11	0.01	31.66	0.74	1.9	<0.01	13.96	0.01	6.43	<0.01	24.41	0.36	6.16	<0.01	5.93	<0.01
hypoglycemia	FUROSEMIDE	40 MG	INSULIN	50 UNIT	LISINOPRIL	20 MG	16.57	19.81	0.91	7.29	<0.01	16.58	0.50	23.68	0.91	3.2	<0.01	16.58	0.50	6.92	<0.01	21.78	0.93	6.47	<0.01	6.34	<0.01
hypoglycemia	FUROSEMIDE	40 MG	INSULIN	50 UNIT	LOSARTAN	100 MG	22.5	21.61	0.44	7.74	<0.01	18.42	0.21	20.75	0.44	2.66	<0.01	15.07	0.21	6.4	<0.01	21.78	0.46	6.54	<0.01	5.98	<0.01
hypoglycemia	FUROSEMIDE	40 MG	INSULIN	50 UNIT	METFORMIN	2000 MG	10.19	12.48	0.83	10.93	0.63	14.38	0.95	15.28	0.83	11.73	0.63	20.29	0.95	11.7	0.68	18.78	0.98	8.27	0.24	8.56	0.30
hypoglycemia	FUROSEMIDE	40 MG	INSULIN	50 UNIT	METOPROLOL	50 MG	16.31	16.31	0.50	5.41	<0.01	15.99	0.43	16.31	0.50	1.79	<0.01	15.68	0.43	4.87	<0.01	19.56	0.88	5.59	<0.01	5.34	<0.01
hypoglycemia	FUROSEMIDE	40 MG	INSULIN	50 UNIT	SIMVASTATIN	40 MG	26.29	28	0.61	9.18	<0.01	19.7	0.08	29.83	0.61	3.21	<0.01	14.76	0.08	7.94	<0.01	24.52	0.41	7.06	<0.01	6.61	<0.01
hypoglycemia	FUROSEMIDE	40 MG	LISINOPRIL	20 MG	METFORMIN	2000 MG	7.55	8.72	0.79	7.65	0.53	5.18	0.02	10.09	0.79	7.76	0.53	3.55	0.02	8.7	0.70	4.72	0.04	4.83	0.05	4.2	0.03
hypoglycemia	GABAPENTIN	900 MG	HYDROCHLOROTHIAZIDE	25 MG	INSULIN	50 UNIT	25.4	22.65	0.32	20.28	0.19	7.61	<0.01	20.2	0.32	16.2	0.19	2.28	<0.01	22.5	0.37	6.24	<0.01	6.62	<0.01	5.94	<0.01
hypoglycemia	GABAPENTIN	900 MG	INSULIN	50 UNIT	LISINOPRIL	20 MG	20.32	21.28	0.62	8.1	<0.01	18.69	0.30	22.3	0.62	3.23	<0.01	17.2	0.30	7.17	<0.01	22.48	0.68	6.86	<0.01	6.43	<0.01
hypoglycemia	GABAPENTIN	900 MG	INSULIN	50 UNIT	METFORMIN	2000 MG	13.77	14.36	0.58	13.63	0.48	17.42	0.86	14.97	0.58	13.49	0.48	22.04	0.86	12.88	0.41	20.21	0.90	9.17	0.08	8.87	0.09
hypoglycemia	GABAPENTIN	900 MG	LISINOPRIL	20 MG	METFORMIN	2000 MG	11.21	10.12	0.28	9.42	0.18	6.04	<0.01	9.14	0.28	7.92	0.18	3.25	<0.01	9.32	0.23	4.96	<0.01	5	<0.01	4.2	<0.01
hypoglycemia	GLIMEPIRIDE	4 MG	LISINOPRIL	20 MG	METFORMIN	2000 MG	7.63	8.22	0.65	6.76	0.29	10.38	0.89	8.85	0.65	5.98	0.29	14.14	0.89	7.62	0.50	6.43	0.29	9.74	0.78	5.75	0.21
hypoglycemia	GLIPIZIDE	10 MG	INSULIN	50 UNIT	LISINOPRIL	20 MG	12.22	17.97	0.99	12.21	0.50	11.8	0.42	26.43	0.99	12.2	0.50	11.4	0.42	8.93	0.09	18.96	0.97	12.34	0.52	8.76	0.11
hypoglycemia	GLIPIZIDE	10 MG	INSULIN	50 UNIT	METFORMIN	2000 MG	30.63	22.18	0.07	14.04	<0.01	17.7	0.02	16.06	0.07	6.44	<0.01	10.23	0.02	12.69	<0.01	21.11	0.13	13.76	0.01	10.81	<0.01
hypoglycemia	GLIPIZIDE	10 MG	LEVOTHYROXINE	0.09 MG	METFORMIN	2000 MG	7.04	6.97	0.48	6.19	0.27	8.57	0.78	6.89	0.48	5.44	0.27	10.43	0.78	6.93	0.48	5.16	0.17	7.88	0.64	4.88	0.15
hypoglycemia	GLIPIZIDE	10 MG	LISINOPRIL	20 MG	METFORMIN	2000 MG	5.97	7.25	0.92	5.88	0.46	7.25	0.87	8.81	0.92	5.78	0.46	8.79	0.87	7.04	0.79	5.34	0.30	7.45	0.85	4.99	0.22
hypoglycemia	GLIPIZIDE	10 MG	LISINOPRIL	20 MG	METOPROLOL	50 MG	7.72	3.68	<0.01	7.16	0.29	7.37	0.36	1.76	<0.01	6.64	0.29	7.03	0.36	3.29	<0.01	3.8	<0.01	7.59	0.46	3.37	<0.01
hypoglycemia	GLIPIZIDE	10 MG	LOSARTAN	100 MG	METFORMIN	2000 MG	4.06	4.9	0.73	4.79	0.71	7.58	0.95	5.92	0.73	5.66	0.71	14.14	0.95	5.85	0.80	4.85	0.65	7.42	0.90	4.73	0.62
hypoglycemia	GLIPIZIDE	10 MG	METFORMIN	2000 MG	SIMVASTATIN	40 MG	6.01	6.82	0.71	7.02	0.71	5.77	0.43	7.73	0.71	8.21	0.71	5.54	0.43	5.15	0.33	6.82	0.65	7.2	0.70	4.88	0.29
hypoglycemia	HYDROCHLOROTHIAZIDE	25 MG	INSULIN	50 UNIT	LISINOPRIL	20 MG	35.48	26.59	0.05	8.04	<0.01	25.48	0.04	19.93	0.05	1.82	<0.01	18.3	0.04	7.01	<0.01	25.3	0.09	6.14	<0.01	6	<0.01
hypoglycemia	HYDROCHLOROTHIAZIDE	25 MG	INSULIN	50 UNIT	LOSARTAN	100 MG	9.87	15.26	0.89	3.26	<0.01	14.9	0.89	23.57	0.89	1.07	<0.01	22.49	0.89	4.39	0.05	19.65	0.92	4.23	0.04	4.87	0.10
hypoglycemia	HYDROCHLOROTHIAZIDE	25 MG	INSULIN	50 UNIT	SIMVASTATIN	40 MG	43.15	33.93	0.23	9.89	<0.01	28.51	0.10	26.67	0.23	2.27	<0.01	18.83	0.10	8.02	<0.01	27.99	0.18	6.94	<0.01	6.39	<0.01
hypoglycemia	INSULIN	50 UNIT	LISINOPRIL	20 MG	METFORMIN	2000 MG	15.04	13.82	0.30	14.97	0.49	20.69	0.97	12.7	0.30	14.91	0.49	28.48	0.97	12.79	0.24	9.33	0.02	21.93	0.95	8.87	0.02
hypoglycemia	INSULIN	50 UNIT	LISINOPRIL	20 MG	SIMVASTATIN	40 MG	30.33	9.08	<0.01	30.06	0.48	25.2	0.17	2.72	<0.01	29.8	0.48	20.93	0.17	7.82	<0.01	7.48	<0.01	27.44	0.36	6.74	<0.01
hypoglycemia	INSULIN	50 UNIT	LOSARTAN	100 MG	METOPROLOL	50 MG	30.3	6.15	<0.01	21.01	0.05	23.79	0.16	1.25	<0.01	14.56	0.05	18.68	0.16	5.09	<0.01	5.68	<0.01	22.6	0.19	5.25	<0.01
hypoglycemia	INSULIN	50 UNIT	METFORMIN	2000 MG	METOPROLOL	50 MG	17.39	13.57	0.07	17.91	0.57	15.44	0.25	10.58	0.07	18.44	0.57	13.7	0.25	7.67	<0.01	12.64	0.09	20.29	0.74	8.1	<0.01
hypoglycemia	LEVOTHYROXINE	0.09 MG	LISINOPRIL	20 MG	METFORMIN	2000 MG	5.15	7.25	0.99	6.63	0.95	3.43	<0.01	10.21	0.99	8.54	0.95	2.28	<0.01	8.06	0.98	3.86	0.09	3.44	0.03	3.54	0.06
hypoglycemia	LISINOPRIL	20 MG	METFORMIN	2000 MG	SIMVASTATIN	40 MG	6.41	7.6	0.80	4.44	0.03	7.91	0.87	9.01	0.80	3.08	0.03	9.75	0.87	4.25	0.07	8.45	0.85	4.31	0.07	3.88	0.05
opioid-related ADE	ACETAMINOPHEN	1300 MG	FENTANYL	0.01 MG	HYDROCODONE	30 MG	2.11	1.76	0.16	1.49	<0.01	1.91	0.13	1.47	0.16	1.05	<0.01	1.73	0.13	1.43	<0.01	1.84	0.16	1.41	<0.01	1.42	<0.01
opioid-related ADE	ACETAMINOPHEN	1300 MG	LOVASTATIN	40 MG	OXYCODONE	40 MG	2.09	1.86	0.23	1.55	<0.01	1.6	0.01	1.65	0.23	1.15	<0.01	1.23	0.01	1.62	0.07	1.52	0.04	1.33	<0.01	1.35	0.01
opioid-related ADE	ACETAMINOPHEN	1300 MG	MELOXICAM	15 MG	OXYCODONE	40 MG	1.57	1.3	0.05	1.34	0.03	1.28	0.01	1.09	0.05	1.15	0.03	1.04	0.01	1.36	0.13	1.13	0.01	1.18	0.01	1.17	0.02
opioid-related ADE	ALBUTEROL	0.04 MG	GABAPENTIN	900 MG	OXYCODONE	40 MG	3.24	2.57	<0.01	2.51	<0.01	2.64	0.01	2.05	<0.01	1.95	<0.01	2.16	0.01	2.04	<0.01	2.13	<0.01	2.18	<0.01	1.75	<0.01
opioid-related ADE	ALPRAZOLAM	1 MG	GABAPENTIN	900 MG	OXYCODONE	40 MG	2.74	2.35	0.01	2.4	0.02	2.25	<0.01	2.02	0.01	2.11	0.02	1.85	<0.01	1.97	<0.01	1.96	<0.01	1.96	<0.01	1.65	<0.01
opioid-related ADE	ALPRAZOLAM	1 MG	LISINOPRIL	20 MG	OXYCODONE	40 MG	2.74	2.03	<0.01	2.43	0.10	1.93	<0.01	1.51	<0.01	2.16	0.10	1.36	<0.01	1.87	<0.01	1.63	<0.01	1.84	<0.01	1.53	<0.01
opioid-related ADE	ALPRAZOLAM	1 MG	OXYCODONE	40 MG	ZOLPIDEM	10 MG	2.05	2.23	0.78	1.93	0.29	2.12	0.62	2.42	0.78	1.81	0.29	2.19	0.62	1.87	0.28	1.95	0.38	1.82	0.23	1.62	0.10
opioid-related ADE	BACLOFEN	30 MG	GABAPENTIN	900 MG	OXYCODONE	40 MG	3.55	2.66	<0.01	3.7	0.64	3.1	0.09	1.99	<0.01	3.85	0.64	2.71	0.09	2.44	<0.01	2.28	<0.01	2.92	0.09	2.01	<0.01
opioid-related ADE	CARVEDILOL	25 MG	FUROSEMIDE	40 MG	OXYCODONE	40 MG	1.8	1.92	0.71	1.82	0.53	1.76	0.41	2.03	0.71	1.84	0.53	1.72	0.41	1.75	0.43	1.78	0.46	1.7	0.35	1.57	0.22
opioid-related ADE	CARVEDILOL	25 MG	GABAPENTIN	900 MG	OXYCODONE	40 MG	2.05	2.07	0.53	1.88	0.22	2.02	0.44	2.08	0.53	1.72	0.22	1.99	0.44	1.77	0.17	1.87	0.27	1.79	0.19	1.59	0.07
opioid-related ADE	CITALOPRAM	20 MG	GABAPENTIN	900 MG	OXYCODONE	40 MG	3.79	2.76	<0.01	2.55	<0.01	2.51	<0.01	2.02	<0.01	1.72	<0.01	1.66	<0.01	2.04	<0.01	2.07	<0.01	1.97	<0.01	1.66	<0.01
opioid-related ADE	DULOXETINE	60 MG	GABAPENTIN	900 MG	OXYCODONE	40 MG	2.17	2.11	0.36	2.31	0.77	2.1	0.34	2.05	0.36	2.46	0.77	2.03	0.34	1.94	0.16	1.9	0.11	2.02	0.26	1.68	0.02
opioid-related ADE	DULOXETINE	60 MG	HYDROCHLOROTHIAZIDE	25 MG	OXYCODONE	40 MG	4.74	2.54	<0.01	3.28	0.02	2.64	<0.01	1.36	<0.01	2.27	0.02	1.47	<0.01	2.13	<0.01	1.82	<0.01	2.26	<0.01	1.66	<0.01
opioid-related ADE	FUROSEMIDE	40 MG	GABAPENTIN	900 MG	OXYCODONE	40 MG	2.23	2.15	0.32	2.07	0.17	2.1	0.21	2.08	0.32	1.93	0.17	1.98	0.21	1.85	0.04	1.9	0.07	1.91	0.08	1.64	0.01
opioid-related ADE	FUROSEMIDE	40 MG	INSULIN	48.39 UNIT	OXYCODONE	40 MG	3.04	2.18	<0.01	2.39	<0.01	2.36	<0.01	1.56	<0.01	1.88	<0.01	1.83	<0.01	1.88	<0.01	1.87	<0.01	2.01	<0.01	1.63	<0.01
opioid-related ADE	GABAPENTIN	900 MG	INSULIN	48.39 UNIT	OXYCODONE	40 MG	1.89	1.77	0.17	1.99	0.80	1.84	0.34	1.65	0.17	2.1	0.80	1.8	0.34	1.72	0.15	1.68	0.10	1.79	0.26	1.54	0.03
opioid-related ADE	GABAPENTIN	900 MG	OXYCODONE	40 MG	PREDNISONE	20 MG	2.11	1.67	<0.01	1.92	0.14	2.09	0.46	1.33	<0.01	1.75	0.14	2.07	0.46	1.6	0.01	1.67	0.03	1.82	0.12	1.51	0.01
opioid-related ADE	GABAPENTIN	900 MG	OXYCODONE	40 MG	TRAZODONE	100 MG	2.47	2.22	0.09	2.08	0.01	2.24	0.08	2	0.09	1.75	0.01	2.04	0.08	1.89	<0.01	1.91	0.01	1.89	<0.01	1.63	<0.01
opioid-related ADE	GABAPENTIN	900 MG	OXYCODONE	40 MG	ZOLPIDEM	10 MG	3.1	2.66	0.09	2.31	<0.01	2.5	0.02	2.28	0.09	1.73	<0.01	2.02	0.02	2.03	<0.01	2.08	0.01	1.99	<0.01	1.68	<0.01
opioid-related ADE	HYDROCHLOROTHIAZIDE	25 MG	LEVOTHYROXINE	0.09 MG	OXYCODONE	40 MG	2.35	1.9	0.01	1.79	<0.01	1.58	<0.01	1.53	0.01	1.36	<0.01	1.07	<0.01	1.62	<0.01	1.45	<0.01	1.41	<0.01	1.33	<0.01
opioid-related ADE	LISINOPRIL	20 MG	MELOXICAM	15 MG	TRAMADOL	200 MG	2.2	1.42	<0.01	1.57	0.01	1.54	<0.01	0.91	<0.01	1.12	0.01	1.07	<0.01	1.24	<0.01	1.2	<0.01	1.35	0.01	1.15	<0.01
opioid-related ADE	LISINOPRIL	20 MG	OXYCODONE	40 MG	TRAZODONE	100 MG	2.72	2.37	0.11	2.04	<0.01	2.03	<0.01	2.07	0.11	1.54	<0.01	1.52	<0.01	1.9	0.01	1.86	0.01	1.68	<0.01	1.56	<0.01
opioid-related ADE	LISINOPRIL	20 MG	OXYCODONE	40 MG	ZOLPIDEM	10 MG	1.99	2.23	0.78	1.65	0.10	1.76	0.19	2.5	0.78	1.38	0.10	1.55	0.19	1.77	0.29	1.81	0.33	1.52	0.10	1.51	0.13
